# Supplementary material for: TLR2 is non-redundant in the population and subpopulation responses to Mycobacterium tuberculosis in macrophages and in vivo
Source: mSystems. 2023 Jul 13;8(4):e00052-23. doi: 10.1128/msystems.00052-23 (PMC10506474; doi:10.1128/msystems.00052-23)
Supplement: Table S1 — Bulk RNAseq- expression of genes in each cluster. [file msystems.00052-23-s0009.xlsx]

## Sheet: Mtb-Only cluster
Gene Symbols	PDIM	TDM	ManLAM	SL.1	CWE	PIM6	H37Rv	Bystander
IFIT2	0.44	0.57	0.34	0.3	1.14	-0.17	6.09	5.21
STAT2	0.05	-0.01	-0.18	-0.3	0.41	-0.29	3.86	3.49
BATF2	0.51	0.35	0.44	0.38	0.94	0.12	4.09	3.18
IGFN1	-0.11	-0.19	0.15	-0.11	0.38	-0.56	3.78	2.9
IFIT1	0.39	1.11	0.69	2.09	2.24	0.73	6.98	6.3
RSAD2	0.25	0.21	0.45	0.71	1.45	0.01	6.63	5.96
MX1	0.59	0.72	0.15	1.22	1.91	0.06	7.22	6.61
XAF1	0.18	0.28	0.11	0.86	1.06	0.14	5.13	4.67
OASL	0.37	0.62	0.24	0.88	1.96	0.43	6.08	5.3
TNFSF10	0.24	-0.11	-0.14	0.54	1.33	0.11	5.95	4.97
IFIT3	0.42	0.33	0.23	0.65	0.81	0.3	4.83	4.09
PRIC285	-0.21	-0.1	-0.03	0.57	0.76	0.12	4.45	4.36
TNFSF13B	-1.55	-1.32	-1.06	-0.8	0.37	-1.1	4.44	3.84
IRF7	-0.12	-0.22	0.14	0.36	0.77	-0.39	3.39	3.33
FLJ45340	-0.24	-0.3	-0.14	-0.26	0.2	-0.36	2.04	2.07
MYBPC3	-0.18	0.04	-0.51	0.03	0.53	-0.26	2.59	2.33
CCDC57	-0.3	-0.18	-0.39	0.06	0.61	-0.31	2.14	2
IFITM1	0.96	0.78	-0.06	0.46	1.58	0.5	6.03	5.71
TTC21A	0.68	0.53	-0.24	-0.11	0.55	-0.35	3.35	3.02
GABRR2	0.52	0.22	0.02	0.2	0.54	-0.02	2.46	2.07
LY6E	0.45	0.15	0.01	0.24	0.45	-0.29	2.16	2.06
GBP5	0.24	0.18	0.13	-0.15	0.37	0.4	3.58	2.88
PPM1K	-0.19	-0.17	-0.07	-0.22	0.63	0.39	3.04	2.51
PHACTR4	0.03	0	-0.11	-0.1	0.46	0.23	2.21	1.7
SIGLEC1	0.04	-0.23	-0.46	-0.63	-0.39	-1.52	5.89	6.1
IFI44	0.95	0.91	0.91	0.89	0.51	0.07	5.43	5.18
IFI44L	-0.14	0.26	-0.66	0.02	0.48	-0.56	8.65	8.43
EPSTI1	0.55	0.67	0.41	0.72	0.84	0.14	4.52	4.2
TRIM22	0.08	0.15	-0.28	-0.05	-0.12	-0.8	6.59	6.23
OAS3	0.39	0.39	0.04	0.29	0.32	-0.44	4.48	4.02
MX2	0.3	0.1	0	0.08	0.21	-1.17	5.19	4.77
ISG15	-0.24	-0.33	-0.34	-0.18	0.12	-1.21	3.93	3.81
PLSCR1	0.4	0.39	0.26	0.3	0.09	0.08	2.98	2.55
STAT1	0.22	0.29	0.12	0.46	0.15	-0.12	3.64	3.07
KCNH4	-0.02	0.09	0.07	0.29	0.01	-0.3	2.38	2.07
PARP10	0.06	0.06	0.08	0.19	-0.31	-0.8	2.96	3.07
HERC5	0.58	0.54	0.73	-0.29	0.12	-0.31	5.57	5.14
RNF213	0.32	0.05	-0.02	-0.6	-0.2	-0.68	3.27	2.94
SAMD9L	0.42	0.42	0.35	0.1	-0.21	-0.47	4.14	3.57
SAMD9	0.2	0.3	0.33	0.13	-0.29	-0.43	3.8	3.08
HERC6	0.08	0.02	0.13	-0.14	-0.38	-0.81	2.81	2.41
DHX58	0.44	0.18	0.03	0.02	-0.05	-0.4	2.62	2.3
NEAT1	-0.37	-0.27	0.14	-0.22	-0.25	-0.53	3.12	3.29
KCP	-0.16	-0.22	0.14	-0.16	-0.06	-0.57	2.19	2.7
LOC100130705	-0.35	-0.68	-0.36	0	-0.43	-0.8	1.85	2.02
DDX58	-0.08	0.24	-0.12	0.56	-0.07	0.33	5.33	4.65
IFIH1	0.02	0.3	0.13	0.6	0.06	0.33	3.86	3.26
PARP14	0.13	0.14	0.14	0.23	0.02	0.23	3.56	3
IFI27	0.27	0.48	0.52	0.6	0.62	0.74	3.13	2.92
ZNF107	-0.08	0.14	0.4	0.18	0.04	-0.05	2.7	2.17
IFI16	0.05	0.05	0.18	0.01	-0.34	-0.11	2.38	1.85
DDX60	0.15	0.23	0.42	0.32	-0.28	0.17	2.32	2.02
XRN1	-0.03	0.11	0.2	0.15	-0.3	0.18	2.08	1.33
ATG16L2	0.09	-0.01	-0.23	-0.05	0.01	-0.84	1.54	2
ODF3B	-1.01	-0.88	-2.72	-0.26	-1.2	-2.24	4.63	4.91
RGL1	0.01	0.33	0	0.62	0.27	0.31	2.27	1.64
LOC644242	-0.78	-0.38	-0.24	0.37	-0.4	0.54	2.52	2.36
AGAP5	-0.19	-0.2	0.11	0.4	0.15	0.39	2.01	1.99
NFE2L3	-0.53	-0.12	0.12	0.19	-0.41	0.25	2.49	2.12
CCNL1	-0.06	0.13	0.14	0.42	-0.13	0.41	2	2.07
AXL	-0.58	-0.59	-0.48	-0.86	-0.02	-1.73	2.57	2.34
TIFAB	0.12	0.19	0.34	0.55	0.88	-0.47	2.23	1.91
KIAA1199	-0.06	0.09	-0.03	0.82	0.96	-0.3	2.46	2.41
C5orf20	-0.13	0.15	0.05	0.81	0.82	-0.2	2.01	1.88
LOC283663	-0.3	-0.09	0.16	1.11	1.68	1.31	3.81	4.01
DLX6-AS1	-1.22	-1.02	-0.75	-0.51	0.75	0.11	2.47	2.2
PTCHD4	-1.5	-2.01	-1.24	-0.5	1.04	-0.6	4.99	5.41
TSSK3	-0.19	-0.1	-0.31	0.06	0.6	0.14	1.9	2.09
PRND	-1.98	-2.01	-1.39	-1.82	-0.3	-1.24	2.4	2.38
AGAP6	-0.45	-0.28	-0.19	-0.07	0.36	0.41	2.39	2.45
AGAP7	-0.75	-0.71	-0.47	-0.39	0.04	-0.08	2.2	2.22
TRIM56	-0.21	-0.25	0.07	0.15	0.49	0.37	2.05	1.81
AGAP9	-0.64	-0.81	-0.02	-0.33	-0.26	0.1	2.34	2.37
LOC399753	-0.5	-0.92	-0.03	-0.45	-0.09	-0.05	2.27	2.18
SPDYE6	-0.55	-0.75	0	-0.24	0.15	0.07	1.74	2.04
LINC00265	-0.38	-0.23	0.08	0.26	0.4	0.09	1.8	2.07
LOC100133331	-0.69	-0.69	-0.15	-0.11	0.34	-0.27	1.72	2.18
LOC100133161	-0.34	-0.06	0.18	0.36	0.65	0.06	1.72	2.29
FLJ45445	-0.75	-0.38	0.1	0.3	0.42	-0.09	1.67	2.33
LOC729737	-0.87	-0.63	0.01	-0.02	0.37	-0.39	1.7	2.23
MZF1	-0.28	-0.25	0.12	0.33	0.58	0.09	1.29	2.15
PAX5	-2.15	-2.05	-1.34	-0.88	0.68	-1.42	3.98	3.13
LOC100288069	-0.56	-0.55	-0.37	-0.6	0.59	-0.63	1.82	2
LEP	-2.25	-2.43	-0.9	-2.21	0.15	-2.08	2.24	1.37
MST1P2	-0.25	-0.18	0.29	-0.28	-0.47	-0.72	1.48	2.21
MEGF6	-0.32	-0.08	0.1	0.37	-0.32	-1.09	1.61	2.15
CHTF18	-0.41	-0.28	0.02	0.18	-0.18	-0.6	1.45	2.24
HESX1	0.38	0.05	0.67	0.35	-1.84	-0.48	4.63	4.29
DDX60L	0.01	0.02	0.24	-0.52	-1.25	-0.98	2.85	2.43
PLEKHA4	0.31	0.26	0.07	-0.17	-0.64	-0.11	2.03	1.66
SERPING1	0.44	0.45	-0.34	-0.02	-0.84	-0.63	2.84	2.02
PATL2	0.26	-0.08	-0.4	-0.59	-1.24	-1.3	2.37	2.26
GBP1P1	0.31	0.29	1.11	0.41	-0.07	-1.13	3.56	2.93
OAS1	0.44	0.26	-0.03	-0.28	-0.18	-1.59	3.24	2.86
GMPR	0.01	-0.02	-0.3	-0.35	-0.78	-1.7	2.59	1.99
AIM2	-0.05	-0.42	-0.06	-0.89	-1.51	-2.44	3.9	3.41
LGALS3BP	0.5	0.11	0.01	-0.54	-0.57	-1.4	1.89	2.19
ITIH4	0.49	0.08	-0.08	-0.32	-0.62	-1.59	2.43	2.24
USP18	0.59	0.16	0.05	-1.17	-0.97	-2.88	3.87	3.17
EPHB2	0.63	0.84	0.31	0.4	-0.22	-0.82	1.96	2.24
CFB	0.28	0.19	-0.48	-0.15	-1.12	-2.02	2.79	2.53
COL12A1	0.25	-0.05	0.23	-0.89	-0.87	-1.26	2.1	1.67
FGD2	-0.22	-0.63	-0.7	-2.33	-1.56	-2.42	1.74	1.66
NLRC5	0.3	0.07	-0.14	-0.38	-0.06	-0.63	2.05	1.5
STAP1	-0.26	0.14	-0.46	-1.75	0.08	-2.42	3.62	2.86
MCOLN3	-0.06	0.01	-0.56	0.4	-1.22	0.01	2.09	2.38
LOC100190986	-0.39	-0.4	0.06	-0.39	0.61	0.78	1.94	2
FLJ46361	-1.64	-1.97	-1.84	-3.62	0.55	-0.61	1.86	1.92
KLF17	-1.88	-1.55	-1.1	-2.88	-0.28	-0.61	1.29	1.68
DNM1P41	0.44	0.33	-0.08	0.65	1.36	0.39	2.2	1.91
LINC00311	-2.03	-1.95	-2.35	-1.17	-0.09	-1.49	1.14	1.33
HNF1A-AS1	-1.19	-0.93	-1.18	-0.84	0.83	-0.24	1.82	2.13
LOC440600	-0.92	-1.47	-0.65	-0.75	0.72	-0.38	1.46	2.01
SHOX	-2.02	-1.98	-1.29	-0.66	0.62	-0.97	1.48	1.57
DPP6	-2.36	-2.33	-1.41	-1.35	0.67	-1.83	0.91	1.39
CLDN11	-2.1	-1.97	-0.88	-1.24	0.76	-1.11	1.04	0.88
RPS6KA6	-2.46	-2.7	-1.6	-2.19	0.79	-1.54	0.79	1.07
LAX1	-1.7	-1.32	-1.7	-1.6	1.02	-1.12	0.76	1.2
ENTPD3-AS1	-0.63	-0.3	-1.69	-1.84	0.45	-2.15	2.31	2.61
LOC100144595	-1.36	-3.55	-3.85	-4.08	-0.89	-3.05	0.69	0.9
RTN1	-0.36	0.1	-0.05	1.44	0.45	0.27	1.37	2.03
ISG20	-0.12	-0.05	-0.13	1.12	1.74	1.36	4.07	3.15
MAFF	-0.34	0.15	-0.08	1.12	0.99	1.09	3.46	3.03
CBLN3	-0.13	0.07	-0.15	0.91	1.07	0.99	3.12	3.04
GPR68	0.23	0.33	0.11	0.94	0.91	1.06	2.32	2
PNPT1	-0.29	-0.01	-0.03	0.72	0.66	1.2	2.78	2.27
HSD3BP4	-0.18	0.24	0.18	0.56	0.58	1.02	2.27	2.12
GBP4	-0.07	0.1	0.02	0.54	0.7	1.18	3.67	2.94
IFIT5	0.07	0.05	0.18	0.38	0.39	0.65	2.41	1.79
SLC25A28	0.12	0.01	-0.17	0.35	0.57	0.59	2.15	1.86
APOL6	0.12	0.14	0.13	0.33	0.45	0.91	2.33	1.49
GLIS3	-0.13	0.03	0.02	0.41	0.43	0.68	2.04	1.22
INHBA	-1.05	-1.28	-0.71	-0.13	1.51	1.84	3.82	2.97
LAMB1	0.83	0.95	1.06	1.14	1.94	1.8	3.29	2.62
MS4A14	-0.33	-0.41	-0.07	0.25	0.8	0.96	2.84	1.75
STC1	-0.73	-0.2	-0.08	1.53	2.89	2.63	6.97	4.53
MAP3K8	-0.31	0.08	0.03	1.14	0.38	1.62	2.77	2.09
LOC646329	0.01	0.1	0.41	0.7	0.33	2.26	2.75	2.31
NCF1	-0.23	0.51	-0.13	2.41	2.49	1.68	2.88	2.16
NCF1C	-0.63	0.08	-0.39	2.12	2.66	1.34	2.8	2.12
ADAMTS3	-0.23	0.54	0.55	2.23	1.82	1.08	2.76	1.67
STAP2	0.51	0.14	0.48	1.13	1.31	1.64	1.82	2.05
SEMA3A	-0.73	-0.05	-0.01	1.13	0.48	0.61	2.33	2.22
SERPINE1	-0.39	-0.06	-0.22	1.01	0.57	0.66	2.44	1.58
CYP27B1	-0.3	0.11	-0.14	1.25	0.87	0.88	2.17	1.88
ANKRD1	-2.43	-1.57	-0.55	0.89	1.17	1.05	3.47	3.18
NPFFR2	-0.64	-0.09	0.09	1.62	1.33	1.55	2.67	2.13
TGFB3	-0.48	-0.07	-0.1	1.16	1.68	1.34	2.38	2.03
NCF1B	-0.61	0.04	-0.2	2.49	2.58	1.72	4.42	3.52
BCL3	-0.42	0.5	-0.19	2.73	3.06	2.78	5.09	4.36
TNFRSF9	-0.78	-0.16	-0.32	1.21	1.26	1.24	2.5	2.61
LOC344887	-0.71	-0.67	-0.53	1.12	1.46	1.75	3.01	2.7
HCAR3	-1.61	-0.85	-2.16	2.28	2.45	3.25	5.77	5.5
CNTNAP1	-0.25	0.07	-0.5	0.69	1.47	1.63	3.01	3.3
TAP1	0.31	0.36	-0.07	0.94	0.99	1.25	2.13	1.78
SGK1	-0.49	-0.22	-0.05	0.91	0.84	1.51	2.34	2.2
CCL2	-0.5	0.19	-0.03	1.58	2.78	4.01	6.18	4.69
ICAM1	-0.11	0.3	-0.08	1.25	1.78	2.34	3.51	3.16
RND3	-0.22	0.15	0.08	1.16	0.79	1.26	2.07	1.2
RELB	-0.21	0.42	0	1.64	1.64	1.65	2.27	2.06
MLLT6	-0.23	0.13	-0.07	1.44	1.69	1.83	2.43	2.09
TNFAIP3	-0.38	0.36	-0.2	2.09	2.17	2.78	3.57	3.22
PION	-0.29	0.17	0.07	1.3	1.03	1.76	2.13	1.8
BIRC3	-1.66	-0.06	-0.6	3.24	3.2	4.91	6.05	5.24
EREG	-0.7	0.08	-0.05	2.52	2.59	3.05	4	3.08
IL18R1	-1.46	-0.43	-0.77	1.67	1.68	2.78	3.2	2.22
RASGEF1B	-0.49	0.02	0.08	1.9	1.63	2.55	2.9	2.09
CRIM1	-0.62	0.1	0.02	2.26	2.56	3.22	3.36	2.73
CXCL5	-1.02	-0.48	-0.03	1.68	1.85	2.82	2.82	1.99
IGFBP3	-1.12	-0.04	-0.18	2.57	2.88	2.96	3.49	3.08
BHLHE41	-0.28	0.36	0.26	2.17	1.9	2.35	2.66	2.51
HAPLN3	1.22	1.66	1.5	3.24	3.98	3.69	4.54	3.82
RORB	-0.14	0.08	-0.42	1.95	2.29	2.31	3.28	2.52
SAT1	-0.21	0.15	-0.05	1.53	2.65	2.76	3.49	2.29
MB21D2	-0.22	0.09	-0.36	1.21	1.97	2.12	3.09	1.87
CCDC141	-2.33	-2.62	-1.81	-0.87	0.01	-1.22	-0.58	0.33

## Sheet: Mtb+PAMP shared cluster
Gene Symbols	PDIM	TDM	ManLAM	SL.1	CWE	PIM6	H37Rv	Bystander
LOC440896	-0.11	-0.33	-0.12	-0.53	2.03	1.44	1.18	0.92
LINC00515	-0.46	-0.52	-0.55	-1.85	2.08	3.26	1.31	1.36
AREG	-0.02	0.34	0.17	1.82	1.36	1.23	2	0.47
AMZ1	0.12	0.68	0.58	1.62	2.27	1.55	1.63	1.24
LONRF1	-0.49	0.03	-0.01	1.42	0.78	1.61	1.13	1.14
SLAMF7	-0.26	-0.21	-0.19	0.51	1.19	1.86	2.38	1.88
HGD	-0.36	-0.12	-0.43	0.99	1.68	2.88	3.2	2.4
ZC3H12A	-0.11	0.27	-0.18	1.35	1.78	2.65	3.17	2.4
CXCL3	-0.75	0.35	-0.13	3.07	3.63	5.58	6.08	5.09
CXCL1	-0.72	0.52	-0.13	3.14	4.14	6.36	5.87	4.93
CD274	0.2	0.8	-0.47	2.41	3.42	5.83	5.49	4.06
PCDH17	0.21	0.14	-0.12	2.05	2.77	4.43	4.08	3.25
LOC285758	-0.93	-0.44	-0.04	1.07	1.58	3.43	2.57	2.43
AQP9	-3.09	-1.91	-2.18	-0.27	1.57	3.47	2.48	1.84
IL7R	-0.47	-0.33	-0.21	0.78	1.73	2.98	2.78	1.72
RIMS2	0.22	0.51	0.5	1.21	1.72	3.03	2.38	1.9
SERPINB2	-0.47	0.35	0.93	3.17	3.51	5.34	5.27	3.15
CEACAM19	0.33	0.3	-0.26	1.15	2.28	2.73	3.02	2.57
DUSP1	-0.14	0.14	0.03	1.22	2.7	2.93	2.92	2.87
CCR7	0.25	-0.19	-0.16	1.71	5.88	8.06	6.86	6.38
NCCRP1	-0.95	-1	-1.32	-0.43	2.22	2.23	1.77	2.14
GBP2	0.28	0.33	-0.01	1.03	1.68	2.95	2.15	1.54
RNF19B	0.08	0.21	-0.14	0.92	1.7	2.18	1.94	1.11
FHDC1	0.65	0.67	0.26	1.27	1.68	2.07	1.78	1.56
LRP4	-0.67	-0.99	-1.93	-0.15	0.39	2.11	1.38	0.9
C3orf15	-0.07	0.65	-0.29	1.21	2.23	3.39	2.62	2.45
CCDC85A	-0.5	0.66	-0.71	0.77	1.63	2.73	1.6	1.51
EDN1	-0.7	0.05	-0.77	1.12	1.14	2.06	1.28	1.35
LINC00536	-1.95	-2.08	-1.94	0.46	2.01	1.67	1.85	0.9
RRAD	-0.51	0.38	-0.3	2.98	3.68	3.61	4.22	3.03
MGC45800	-0.95	-0.17	-0.71	1.8	2.12	2.55	2.8	1.72
EHD1	-0.56	0.29	-0.11	2.6	3.05	3.54	3.19	2.19
SLC7A11	-0.66	0.08	-0.17	2.27	2.04	2.49	2.18	1.6
CXCL6	-0.85	0.1	0.34	2.36	3.24	4.46	3.88	3.01
MARCKS	-1.06	-0.26	-0.21	2.07	2.25	3.68	2.65	2.42
ODZ3	-0.18	0.21	0.25	1.66	2.11	2.96	2.27	2.03
CCL4	-0.95	0.75	-0.52	4.02	5.7	7.13	6.75	5.55
PTGIR	-0.96	-0.25	-0.37	1.57	2.56	3.1	2.89	2.47
CXCL2	-0.54	0.46	-0.53	3.54	4.13	6.46	5.06	4.45
TNFAIP6	-1.45	-0.46	-0.93	3.53	4.59	6.02	4.85	3.68
IRAK2	-0.51	0.28	-0.3	2.29	3.05	3.82	3.52	2.48
TRAF1	-0.54	0.41	-0.53	3.04	4.19	5.55	4.7	3.54
ARHGAP24	-1.5	-0.79	-1.31	1.52	2.47	3.55	2.84	2.06
NFKBIA	-0.44	0.35	-0.18	2.09	2.44	3.2	2.96	2.28
SLAMF1	-0.77	-0.23	-0.74	0.67	1.51	2.07	1.73	1.17
CCL20	-1.12	0.01	-0.33	2.53	3.15	4.84	3.89	2.17
IER3	-0.43	0.08	-0.17	2.47	3.27	4.25	3.73	2.28
CD80	-1.71	0.82	0.6	4.91	7.14	8.72	6.18	4.69
IL8	-1	0.38	-0.23	4.01	4.44	6.35	4.44	3.44
BMP6	-0.67	-0.02	-0.48	2.18	3.34	4.27	2.49	1.94
GIMAP8	-0.38	0.21	-0.09	2.11	2.6	3.25	2.22	1.77
LEPREL1	-0.34	0.14	0	1.89	2.4	3.15	2.06	1.43
KDM6B	-0.31	0	-0.06	1.49	2.05	2.56	1.65	1.21
LAMP3	-1.93	-0.48	-0.5	2.95	5.55	7.41	4.8	4.01
MCOLN2	-0.99	-0.49	-0.49	2.3	3.19	4.65	3.18	2.47
CCL3	-0.42	0.55	-0.23	3.73	5.55	6.93	5.04	3.73
CD40	-0.41	0.05	-0.3	1.62	2.62	3.59	2.63	1.86
ENTPD2	-1.03	-0.43	0.7	2.38	4.93	6.2	4.59	4.44
LOXL2	-0.23	0.73	-0.18	1.92	3.84	4.3	3.01	3.2
SEMA6B	-0.05	0.02	-0.28	1.59	2.81	3.23	2.76	2.37
COL19A1	-0.16	0.08	0.16	1.61	2.48	2.87	2.15	2.1
IGSF8	0.19	0.08	-0.06	1.03	1.76	2.22	1.47	1.52
DAZL	-1.24	0.07	0.23	2.02	2.45	3.68	2.99	3.34
SLC2A6	-0.75	-0.02	-0.06	2	2.32	2.67	2.32	2.41
BAHCC1	-0.24	0.09	0.14	1.86	1.95	2.32	1.98	1.92
TMEM132A	-0.15	0.11	0.16	1.4	1.68	2.16	1.53	1.79
EBI3	-0.71	-0.09	-0.2	2.75	3.59	3.74	2.65	2.71
LINGO1	-0.38	0.18	0.21	1.73	2.61	2.23	1.85	1.65
ABCA1	0.38	0.6	-0.02	1.7	2.31	2.22	1.66	1.79
ACHE	-0.67	-0.06	0.89	2.04	2.51	3.22	2.09	2.04
PDE4B	1.55	0.65	0.5	1.62	4.63	5.11	3.88	3.22
TNC	-0.9	-2.49	-1.49	-0.74	1.85	2.48	1.8	0.98
POPDC2	0.13	-0.93	-0.91	0.8	1.95	2.83	2.2	2.01
NR4A2	0.8	1.09	1.14	1.13	2.35	2.68	2.71	1.87
SLC1A2	-1.08	-0.35	-0.24	-0.59	2.34	4.5	2.28	1.97
FAM186B	-0.14	0.05	0.28	0.4	2.04	3.18	2.28	2.12
ANKRD24	-0.11	-0.18	-0.35	0.15	1.34	2.28	1.11	1.83
LOC494558	-1.52	-1.34	-0.31	0.07	0.54	3.01	3.07	1.58
EGR3	-0.44	-0.85	-1.02	-0.56	0.64	2.38	2.96	1.62
DUSP5	0.17	0.13	-0.04	0.76	1.21	2.23	2.55	1.27
WNT7B	-0.6	-0.35	-0.67	0.27	2.02	1.76	0.24	0.46
LOC730227	-0.16	-0.35	-0.52	1.17	4.12	2.43	1.2	1.46
CCL22	-1.34	-1.24	-1.29	-0.18	1.8	1.99	0.72	0.68
SBSN	1.24	1.05	0.6	2.07	4.01	4.2	3.05	2.68
MT2A	-0.26	-0.49	-0.48	1.33	4.21	5.21	2.25	1.72
LGMN	0.26	0.22	-0.05	1.08	2.35	3.13	1.44	1.54
CNTNAP2	0.6	0.29	0.85	1.35	3.11	2.63	1.96	1.91
MMP3	0.62	0.79	1.47	1.7	3.41	4.89	2.87	2.51
KCNA3	-1.14	-0.49	0.82	2.16	3.34	5.05	2.44	1.95
MEOX2	-0.82	-0.11	0.56	1.29	2.2	4.03	1.2	1.43
LRRC38	-1.49	-0.58	1.05	0.7	4.31	4.79	2.04	1.46
C3orf52	0.78	1.11	1.12	3.42	4.18	6.06	4.67	3.01
SIK1	-0.25	0.1	0.18	1.75	1.97	3.2	2.05	1.29
TNF	-0.14	0.59	-0.03	2.48	3.77	5.95	3.8	2.55
REL	-0.31	-0.01	-0.09	0.7	1.13	2.3	1.39	0.78
MAP1B	0.11	0.32	0.02	1	1.04	2.28	1.46	0.73
IRS1	0.16	0.18	-0.1	0.87	1.27	2.19	1.29	0.71
PRRX1	-0.73	-0.32	-0.08	1.46	1.56	4.22	2.04	0.87
NAMPT	-0.31	0.09	0.07	1.48	1.16	2.26	1.65	0.67
TAF4B	-0.31	0.09	-0.01	1.33	0.85	2.01	1.03	0.69
PTPRK	-0.23	0.12	-0.02	1.33	1.59	2.62	1.35	0.55
ACSL1	0.02	0.25	0.04	1.38	1.3	2.05	1.34	0.66
STX11	-0.16	0.24	-0.02	1.33	1.36	2.18	1.33	0.87
PSTPIP2	-0.98	-0.27	-0.55	1.08	1.21	2	0.91	0.66
WNT5A	0.84	1.49	1.53	4.94	6.23	7.56	5.13	3.62
GFPT2	0.22	1	1.03	4.36	6.18	7.62	4.66	3.29
SRC	-0.25	0.35	-0.24	3.17	4.31	5.05	3.1	1.71
ETV3L	-0.29	0.08	-0.15	1.9	2.94	3.31	2.08	1.06
SLC43A2	-0.06	0.09	-0.21	2.15	3.75	3.97	2.4	1.48
PLAT	-1.09	-0.03	-0.3	2.52	4.54	6.45	2.83	1.35
ADORA2A	-0.2	0.11	-0.39	2.66	4.05	5.23	2.51	1.16
TNFAIP2	-0.41	-0.1	-0.35	2.62	4.34	5.55	2.81	1.64
GPR132	-0.08	-0.01	-0.05	1.12	1.87	2.33	1.28	0.68
NRP2	-0.42	0.13	-0.14	2.15	3.55	4.84	2.86	2.02
C22orf45	-0.2	0.42	0.02	1.78	3.43	4.13	2.49	1.73
BHLHE40	0.12	0.34	0.09	1.73	2.35	2.93	2.22	1.18
DLL4	-0.55	0.22	-0.07	2.78	4.22	5.75	2.13	1.74
WT1-AS	-0.28	0	0.15	1.69	2.42	3.43	1.45	1.31
ECE1	-0.46	-0.05	-0.06	2.54	4.69	5.4	2.31	1.82
CD82	-0.04	0.14	0.01	1.41	2.25	2.61	1.18	0.78
SCN1B	-0.62	-0.45	0.01	2.57	4.42	5.1	2.02	1.03
SOX5	-0.28	-0.03	0.09	2.03	3.26	4.01	1.38	0.98
VSNL1	-0.97	-0.08	-0.18	2.42	2.8	3.54	1.61	1.11
DTX4	-0.22	0.43	-0.19	2.6	3.51	4.03	1.82	1.16
NAV3	-0.31	0.18	0.02	1.69	2.12	2.38	0.89	0.83
RASGRP1	-0.53	-0.52	-0.49	1.92	2.42	3.92	1.91	1.66
FGF18	-0.52	-0.48	-0.96	1.82	2.86	5.04	2.02	1.64
RNF144B	-0.24	-0.19	-0.64	1.74	2.98	4.83	1.71	1.66
HIVEP2	0.54	0.44	0.09	2.32	4.23	6	3.15	1.69
C20orf112	-0.3	-0.18	-0.47	0.85	2.16	3.02	1.15	0.42
TBX3	0.21	0.21	0.38	1.74	2.79	4.47	1.64	0.99
ITGB8	-0.56	-0.09	-0.08	2.12	3.23	5.25	1.7	0.83
IL1A	0.46	1.2	0.63	3.32	4.89	7.22	2.67	1.83
SLC22A23	-0.26	0.01	-0.23	1.46	2.45	3.64	0.99	0.64
ABTB2	0.03	0.41	0	2.4	3.77	5.55	1.8	0.58
PVR	-0.06	0.02	-0.13	1.19	1.9	2.64	0.92	0.33
PLK3	0.05	0.09	-0.11	1.06	1.62	2.43	0.79	0.43
DRAM1	-0.05	0.03	-0.26	1.12	1.5	2.72	1.06	0.48
TSLP	-0.5	-0.38	0.11	1.97	2.76	5.12	1.77	1.24
ELOVL7	-0.67	-0.37	-0.04	1.55	1.93	3.12	1.25	0.39
OXTR	-0.62	-0.55	0.04	1.11	1.66	2.94	0.9	0.19
IL1B	-0.25	0.27	0.01	2.7	4.28	5.55	2.95	0.38
CDC42EP2	0.23	0.13	-0.42	1.49	3.23	3.67	1.5	0.25
ETV3	-0.07	0.11	-0.15	1.1	1.98	2.47	1.08	0.06
MAP2K3	0.07	0.12	-0.11	0.93	1.85	2.11	1.06	0.13
ICOSLG	0.04	-0.11	0.03	0.78	1.69	2.06	0.79	0.16
DLL1	0.35	0.23	0.62	1.35	2.84	3.03	1.81	1.07
COL5A3	-0.07	0.22	0.35	2.48	4.83	5.56	1.73	1.99
CKB	-0.16	0.24	0.25	2.38	4.92	6.38	1.47	1.2
KCNQ5	-0.59	-0.54	0.06	0.7	1.97	2.6	0.55	0.4
SERPINB9	-0.56	-0.52	-0.17	0.29	3.17	4.66	0.76	0.36
BMPER	-0.37	0.63	-0.23	2.28	2.28	2.93	1.98	1.14
C17orf96	-0.25	0.28	-0.34	1.74	2.05	2.21	1.45	0.92
VEGFC	-0.26	0.15	-0.05	1.98	2.16	2.83	1.67	0.7
BTG2	-0.41	-0.01	-0.06	1.51	1.72	2.07	1.14	0.16
LHX2	-0.18	0.1	-0.14	1.91	1.6	2.13	0.88	0.72
PRTG	-0.56	0.3	0.48	1.64	1.67	2.8	1.37	0.35
LHFP	2.02	2.92	2.5	4.21	3.68	5.44	3.46	2.73
IKZF3	-0.42	0.33	-0.35	1.99	1.64	2.95	1.27	0.23
SEMA3C	-0.18	0.03	0.34	1.6	1.58	2.73	0.89	0.18
CACHD1	-0.09	0.6	0.42	1.49	1.61	2.81	0.95	0.51
USP12	-0.26	0.16	0.02	1.39	1.38	3.05	0.73	-0.18
ATP2B1	-0.29	0.13	0.1	1.45	1.18	2.57	0.66	0.12
SLC16A9	-0.49	-0.09	-0.05	1.32	0.97	2.25	0.57	0.28
RHOQ	-0.4	0.11	0.11	1.58	1.26	2.34	0.53	0.17
TNFAIP8	-0.8	-0.08	-0.19	1.52	1.07	2.08	0.38	-0.06
TFPI2	-0.57	0.02	-0.06	2.85	4.06	5.47	1.35	0.87
LRFN5	-0.33	0.18	0.16	1.54	1.89	2.74	0.83	0.47
PARM1	-0.36	0.11	-0.13	1.91	2.25	2.98	0.76	0.59
MMEL1	-1.38	-0.59	-0.19	1.33	1.67	2.35	0.22	-0.05
EPB41L3	-0.12	0.27	-0.13	1.16	1.18	2.26	0.44	0.31
TRIM36	-0.08	0.12	-0.12	0.74	0.77	2.2	0.45	0.12
RIPK2	-0.29	-0.04	0.05	0.83	0.96	2.48	0.31	-0.09
SFRP2	0.14	-0.3	0.49	1.45	2.33	2.3	1.04	0.62
MGC12916	-0.61	-0.45	-0.2	1.43	2.61	2.72	0.68	-0.08
S100A3	-0.03	-0.21	0.37	1.59	1.73	2.07	0.7	-0.02
HS3ST3A1	-0.73	-0.46	-0.07	1.94	2.27	2.49	0.16	-0.32
TIAM2	0.61	0.06	0.19	0.08	1.41	3.1	1.84	1.13
STAT4	-0.09	0.02	-0.38	0.2	1.32	3.28	2.04	0.9
GCH1	-0.08	-0.26	-0.21	0.4	1.33	2.97	1.56	0.52
CSRP2	-0.15	0.25	0.18	0.22	0.65	2.04	1.56	0.4
ANKRD33B	0.42	0.43	-0.12	0.85	2.08	3.6	1.53	1.14
ITGB3	0.16	0.08	-0.14	0.36	1.68	2.31	0.93	0.5
ITPR3	0.36	-0.04	0.04	-0.01	1.88	2.98	1.01	0.64
FAM216B	-0.14	0.61	0.45	0.57	1.85	3.18	0.99	0.84

## Sheet: Cluster 3
Gene Symbols	PDIM	TDM	ManLAM	SL.1	CWE	PIM6	H37Rv	Bystander
ANKRD37	1.67	1.86	0.43	2.27	2.57	3.68	1.49	1.46
RP1L1	1.52	1.64	0.81	1.89	3.09	2.72	1.2	1.41
CTGF	1.24	1.43	1.56	0.36	1.81	3.36	0.91	0.11
CGN	0.86	0.11	1.47	0.39	2.26	4.04	0.81	0.36
SMARCA1	0.51	0.15	0.76	0.18	1.67	2.78	0.44	0.48
IGFBP5	0.03	-0.41	0.23	-0.68	3.2	3.81	0.12	-1.2
MT1E	-0.4	-0.7	0.31	-0.18	2.5	2.84	-0.9	-1.45
SLC16A10	0.55	0.41	-0.33	0.32	1.48	2.09	0.33	-0.95
ADRA1B	0.08	-2.52	-1.33	-0.06	2.54	4.51	0.39	-3.09
C22orf42	0.41	0.7	0.22	2.31	2.19	1.87	0.2	-0.44
C20orf123	-0.02	0.34	0.33	1.49	2.21	1.96	0.4	0.09
C5orf62	0.2	0.36	-0.05	1.36	1.63	2.02	0.32	-0.3
FAM213B	0.11	0.33	-0.14	1.51	2.52	2.79	0.13	-0.55
DDIT4	0.06	0.24	0.23	1.71	2.64	2.35	0.08	-0.89
TBX21	1.25	1.84	0.82	3.36	4.69	5.55	1.02	-2.04
PRR18	0.68	1.19	0	2.39	2.54	3.17	0.71	-1.09
UPB1	-0.03	0.25	-1	1.46	1.79	3.07	-0.32	-2.13
TBX2	0.92	0.87	0.45	1.4	2.99	2.11	0.69	-0.35
SOCS1	-0.2	-0.1	-0.19	0.97	1.08	3.39	0.98	-0.58
OGFRL1	-0.02	0.12	0.16	0.7	0.86	2.05	0.37	-0.46
CCL5	-0.25	-0.07	-0.2	1.26	2.74	2.98	0.25	-0.25
KIAA1644	0.27	0.59	0.69	1.81	3.08	3.44	0.92	0.09
IL23A	1.24	1.56	1.26	3.21	8.04	9.56	3.28	1.53
PIM2	0.03	0.16	-0.2	1.08	2.25	2.91	0.72	-0.11
PXDC1	0.1	0.05	-0.04	0.75	1.77	2.04	0.68	0.06
HCK	0.3	0.34	0.07	1.33	2.6	2.91	0.78	0.44
GRAMD1A	0.25	0.15	-0.17	1.32	2.41	3.3	0.51	0.15
RFTN1	-0.04	0.07	-0.13	1.54	2.36	3.2	0.68	-0.15
ACSL5	-0.04	0.15	0.05	0.94	1.41	2.07	0.43	0.12
FSTL3	0.32	0.16	0.06	1.34	3.01	3.89	0.27	0.21
CHST2	-0.03	-0.09	-0.04	1.12	1.96	2.86	-0.05	0.12
CPM	-0.25	-0.15	-0.11	0.65	1.54	2.2	-0.26	-0.2
DDR1	-0.12	-0.02	-0.2	0.93	1.77	2.19	0	0
CYP7B1	-0.3	0.22	0.05	1.65	2.17	4.09	0.2	-0.05
RCN1	-0.22	0.09	0.04	1.32	1.43	2.38	0.04	-0.24
CD70	0.82	0.96	0.54	2.06	3.31	4.3	0.62	0.27
DUSP2	-0.05	-0.1	-0.16	1.06	2	3.07	-0.01	-0.56
CLIC6	-0.22	0.13	0.04	1.11	1.78	2.73	0.02	-0.33
MPZL1	0.01	0.11	-0.14	0.98	1.33	2.16	-0.1	-0.51
IER5	0.19	0.24	-0.04	1.17	1.55	2.65	-0.07	-0.02
SOCS3	2.01	2.26	2.47	4.29	7.7	9.71	3.29	1.2
CAV1	-0.22	-0.29	0.25	0.88	2.42	3.72	-0.05	-1.04
MT1G	0.58	0.48	0.82	1.51	3.93	4.5	0.58	-0.07
SYTL3	0.2	0.13	0.02	0.51	1.99	2.02	0.12	-0.37
GPX3	0.23	1.12	1.24	2.11	3.85	4.84	0.36	0.08
SESN2	0.31	0.4	0.09	0.99	1.76	2.36	-0.08	-0.49
RIN3	0.25	0.21	-0.2	0.71	2	2.76	-0.32	-0.83
MT1X	-0.02	0.06	-0.51	0.64	2.85	3.05	-0.97	-1.19
MMP10	0.35	0.39	0.1	0.86	2.56	4.29	1.11	0.11
PTGS2	-0.19	0.02	0.12	1.21	2.88	4.79	1.06	-0.13
RGS16	-0.14	0.03	-0.09	0.76	1.8	2.88	0.56	-0.21
DUSP16	0.25	0.4	0.34	0.75	1.3	2.1	0.66	0.04
SPRY4	0.01	-0.05	0.04	0.34	1.04	2.13	0.47	-0.33
TP53INP2	0.28	0.27	-0.07	0.66	1.37	2.12	0.45	-0.3
POLR3D	0.14	0.18	-0.11	0.81	1.33	2.02	0.33	-0.22
XIRP1	0.1	-0.04	0.01	0.75	1.43	2.4	0.08	-1.01
BCL9L	0.2	0.12	-0.05	0.43	1.38	2.52	0.07	0.14
TNFSF9	-0.14	-0.02	-0.62	0.22	0.95	2.2	0.01	-0.24
BCL11B	-0.32	-0.07	0.13	1.07	0.9	2.48	-0.14	-1.82
ATP13A3	-0.18	0.07	0.17	1.02	1.05	2.19	0.24	-0.6
AK4	-0.21	-0.07	0.17	1.37	1.67	3.19	0.05	-0.68
RAP2C	-0.2	-0.04	0.02	1.16	1.12	2.35	0	-0.62
C16orf73	-0.35	-0.18	-0.04	1.13	0.83	2.13	0.02	-0.37
LOC374443	0.15	0.33	0.26	0.94	1.01	2.17	-0.09	-0.14
FKTN	-0.15	0.1	0.1	0.81	0.97	2.33	-0.2	-0.14
TUBE1	0.27	0.47	0.31	1.43	1.01	2.41	0.06	-0.23
PRKD3	-0.11	0.15	0.18	1.07	0.83	2.07	-0.35	-0.7
TWISTNB	-0.31	0	0.12	0.72	0.47	2.25	-0.75	-0.99
BCL2A1	-0.14	0.08	0.06	0.91	1.04	2.85	-0.86	-1.21
PPP3CC	0.34	0.44	0.15	1.37	1.68	2.65	0.06	-0.67
CHAC1	-0.19	0.36	-0.1	1.61	2.02	2.96	-0.19	-1.29
WT1	-0.14	0.2	-0.1	1.25	1.03	2.08	-0.32	-0.95
C3orf26	0.08	0.19	0.26	1.31	1.48	2.14	-0.3	-0.53
G0S2	-0.62	-0.09	0.13	1.19	1.52	2.23	-0.66	-0.8
BASP1	-0.33	-0.12	0.09	0.81	1.31	2.31	-0.57	-0.94
FAM49A	0.03	0.09	0.12	1.1	1.06	2.13	-0.46	-1.11
APCDD1	0.26	0.26	0.5	1.45	1.7	2.77	-0.31	-0.8
MAP3K5	0.06	0.08	0.06	1.08	1.3	2.46	-0.66	-0.88
EML5	0.33	0.28	0.51	1.29	1.23	2.26	-0.48	-0.68
OLR1	-0.3	0.07	0.25	1.07	1.44	2.43	-1.07	-1.2
ACPL2	0.1	0.23	0.15	0.31	0.77	2.09	0.07	-0.31
DYRK3	0.12	0.18	0.03	0.45	0.65	2.48	-0.09	-0.89
IL24	0.28	0.07	1.23	1.4	2.86	4.82	-0.12	-0.16
BCL11A	-0.17	0.25	-0.02	0.52	1.89	3.11	-0.02	-0.36
FJX1	0.34	0.25	0.24	1.13	2.01	3.6	0.32	-0.05
LDLRAD3	0	-0.14	-0.26	0.56	1	2.16	-0.32	-0.64
HECW2	0.12	0.11	0.22	0.75	2.22	4.42	-0.13	-0.73
KCNN2	0.22	0.35	-0.08	0.98	2.24	4.79	-0.47	-0.59
MED14	0.07	0.14	0.13	0.44	0.88	2.11	-0.25	-0.7
GPR137B	0.2	0.19	0.28	0.7	1.25	2.86	-0.56	-0.7
ZSWIM5	0.01	0.03	0	0.09	1.21	2.33	-0.37	-1.21
TMCC2	0.97	0.44	0.91	1.32	3.07	4.4	0.36	-0.15
KIAA1211	0.17	0.35	0.09	0.55	1.83	3.07	-0.28	-0.9
STAT5A	0.03	-0.04	-0.19	0.27	1.09	2.06	-0.32	-0.7
SRGN	0.03	0	-0.04	0.52	1.34	2.22	-0.33	-0.81
RHOF	0.14	-0.09	-0.21	0.1	1.23	2.28	-0.67	-0.74
VAT1L	0.06	-0.13	-0.2	0.11	1.42	3.13	-0.86	-1.25
KCNQ4	0.03	-0.11	0	0.2	2.38	4.43	-0.84	-1.12
HSD11B1	0.18	0.2	-0.47	0.09	1.57	2.64	-0.58	-1.17
SOX13	0.69	0.19	0.03	0.45	1.22	2.17	-0.48	-0.77
RCSD1	0.35	0.08	-0.01	0.56	1.8	3.08	-0.97	-1.45
FGF13	0.79	0.54	0.8	1.95	3.37	4.92	-1.01	-1.44
FERMT1	0.19	0.28	0.62	1.07	2.08	3.43	-1.25	-1.57
ADAM19	-0.22	-0.5	-0.1	-0.13	2.31	3.38	-1.91	-2.52
CPXM1	-0.17	-0.2	-0.2	-0.4	1.96	3.29	-1.13	-1.02
BDKRB2	-0.24	-0.57	-0.32	-0.99	0.91	3.07	-1.35	-1.84
CDON	0.05	-0.14	-0.16	-0.44	0.85	2.07	-1.49	-1.4
GPR158	0.22	0.56	1.07	1.29	1.14	2.31	0.41	0.48
GPRC5B	-0.71	-0.97	0.34	2.15	1.5	3.99	-1.1	-0.56
HS6ST2	-0.19	-0.08	0.33	0.71	1.01	2.19	-0.78	-0.04
CYS1	-0.99	0.26	0.74	1.34	1.84	3.59	-1.15	-0.77
MOCOS	0.95	0.58	0.59	1.46	1.25	2.89	0.16	-0.78
NKX3-1	0.21	0	0.26	0.37	0.23	2.04	-0.75	-1.04
DKK2	0.57	0.33	0.08	0.6	0.51	2.66	-0.88	-1.35
ERVMER34-1	0.84	1.04	1.35	1.7	1.97	3.33	-0.44	0.02
PMP22	1.49	1.8	1.98	2.12	3.4	4.12	-1.08	-0.83
MRAP2	1.19	1.42	1.13	1.92	1.87	2.37	0.66	0.24
DACT3	0.07	0.49	0.1	1.08	1.72	2.66	-0.85	-1.62
ARSJ	1.62	1.51	0.84	2.58	2.89	4.18	-1.72	-3.14
RASL12	-0.78	-0.92	-1.04	1.82	2.98	3.06	-3.07	-3.09

## Sheet: Cluster 4
Gene Symbols	PDIM	TDM	ManLAM	SL.1	CWE	PIM6	H37Rv	Bystander
RARRES3	-0.25	-0.62	-1.88	-1.58	-2.48	-2.69	-2.18	-1.73
EPPK1	0.24	-0.22	0.5	-1.57	-2.61	-2.89	-1.9	-0.72
GCNT1	0.38	0.16	0.23	-2.08	-3.57	-4.5	-1.13	-1.1
PCLO	0.29	0.04	0.18	-1.62	-3.01	-4.27	-1.1	-0.87
ST8SIA5	0.24	-0.13	0.04	-2.04	-3.09	-4.38	-1.28	-0.8
TSPAN32	0.25	-0.15	0.02	-1.6	-2.5	-3.27	-0.93	-0.75
KIAA0226L	0.03	-0.19	0.08	-1.18	-1.86	-2.64	-0.55	-0.75
PCDH7	0.21	-0.28	0.04	-1.08	-1.31	-2.17	-0.59	-0.5
HAVCR2	0.19	0.04	0.01	-1.36	-2.15	-3.73	-1.25	-1.09
ZNF395	0.14	-0.09	-0.02	-1.28	-1.74	-3.43	-1.26	-0.93
LPAR5	0.14	-0.23	0.24	-2.46	-3.79	-6.57	-2.03	-1.61
DHRS3	0.02	-0.35	-0.16	-1.77	-2.41	-4.1	-1.45	-1.03
DEF6	0.13	-0.18	-0.01	-1.54	-2.06	-4.08	-1.28	-0.85
ST14	0.34	0	-0.04	-1.44	-2.38	-4.27	-1.29	-0.9
DOPEY2	0.23	-0.01	-0.01	-1.03	-1.74	-3.19	-1.03	-0.76
SPN	0.05	-0.14	-0.24	-1.18	-1.58	-2.92	-1.02	-0.71
ZNF521	0.48	0.22	0.09	-1.29	-2.05	-3.63	-0.94	-0.7
SPINT1	0.31	-0.02	-0.04	-1.11	-1.79	-2.98	-0.91	-0.57
CECR6	0.02	-0.16	-0.05	-1.21	-2.12	-3.97	-1.16	-1.12
GALM	0.22	0.02	-0.12	-1.49	-2.09	-4.48	-1.12	-0.94
ADAP2	0.04	-0.11	-0.1	-0.77	-1.19	-2.36	-0.59	-0.48
INPP5D	0.31	0.04	-0.04	-1.09	-1.54	-2.73	-0.6	-0.71
PTPRO	0.12	-0.01	0.13	-1.08	-2.41	-4.09	-1.22	-0.99
ACPP	0.2	0.15	0.07	-0.77	-2.11	-3.25	-1.08	-0.77
LOC100505702	0.25	0.22	0.32	-0.79	-2.02	-3.12	-0.9	-0.7
ITGA4	0.16	0.15	0.21	-0.74	-1.82	-2.72	-0.63	-0.55
C11orf45	0.21	-0.02	0.08	-1.02	-2.11	-3.48	-0.83	-0.56
SLC1A1	-0.19	-0.25	-0.27	-0.81	-1.57	-2.52	-0.98	-0.65
NPTX1	0.4	0.38	0.05	-0.98	-3.11	-4.97	-0.87	-1.09
ARHGEF3	0.3	0.13	0.12	-0.54	-1.61	-2.28	-0.46	-0.57
RASAL2	0.09	0.15	0.21	-0.29	-1.31	-2.12	-0.42	-0.4
DHCR24	0.29	0.02	-0.17	-0.99	-1.97	-2.84	-0.93	-0.87
NCF4	0.36	0.04	-0.14	-0.85	-1.65	-2.41	-0.71	-0.52
MAF	0.24	0.07	0.08	-0.96	-2.44	-4.42	-1.71	-1.18
IPCEF1	0.01	-0.02	0.12	-0.98	-2.53	-4.34	-1.83	-1.55
PPP1R3G	-0.16	-0.31	0.02	-1.4	-2.57	-3.82	-1.89	-1.58
TRPM8	0.21	0.04	0.23	-0.99	-2.24	-3.45	-1.33	-0.99
LOC145783	0.32	0.1	0.17	-0.97	-1.96	-3.02	-1.25	-1.03
FCGR1A	0.13	-0.14	-0.05	-1.64	-2.18	-4.2	-1.71	-1.47
DOK2	0.2	-0.04	-0.09	-1.29	-1.75	-3.38	-1.41	-1.19
PLXDC2	0.32	0.1	0.06	-1.37	-1.91	-3.58	-1.68	-1.2
MFI2	0.04	-0.25	-0.03	-0.83	-1.32	-2.28	-1.03	-0.94
C20orf197	-0.1	-0.35	0.2	-1.21	-1.75	-2.99	-1.53	-1.35
MAN1C1	0.44	0.09	0.05	-1.36	-2.2	-3.36	-1.52	-0.42
CBFA2T3	-0.07	-0.14	-0.04	-1.05	-2.16	-3.23	-1.65	-0.95
ZNF704	0.13	0.11	0.13	-0.79	-1.36	-2.15	-1.1	-0.53
LRRC33	0.23	-0.03	-0.02	-0.81	-1.48	-2.11	-1.2	-0.6
MMRN2	0.33	-0.3	0.04	-3.4	-4.08	-5.32	-2.81	-2.14
ID3	0.22	-0.4	-0.14	-2.96	-3.22	-4.64	-2.28	-1.85
SH2D3C	0.2	-0.26	-0.31	-1.84	-2.16	-2.81	-1.28	-1.22
LRRC4	0.3	-0.04	-0.08	-1.93	-2.6	-3.69	-2.02	-1.5
SPNS3	0.08	-0.24	-0.18	-2.04	-2.34	-3.4	-2.04	-1.55
EFR3B	0.3	-0.21	-0.22	-2.41	-2.08	-3.76	-1.6	-1.4
KIF3C	0.4	-0.09	-0.14	-1.6	-1.59	-2.57	-1.09	-1.15
C11orf21	0.22	-0.1	-0.15	-1.73	-1.68	-2.58	-1.43	-1.09
P2RY8	0.36	-0.03	-0.14	-1.84	-1.71	-2.38	-1.37	-1.05
SIT1	0	-0.31	-0.2	-3.41	-3.45	-6.41	-2.61	-1.92
PRAM1	0.19	-0.3	0.05	-2.53	-3.27	-5.21	-2.5	-1.49
ID1	-0.09	-0.49	-0.1	-2.79	-3.2	-4.75	-2.3	-1.75
PLB1	0.26	-0.14	-0.59	-1.66	-2.26	-3.86	-1.47	-1.02
AHNAK2	0.29	-0.13	-0.19	-1.5	-1.83	-2.87	-1.04	-0.77
ACACB	0.36	-0.08	-0.15	-1.35	-1.46	-2.52	-1.01	-0.61
RAP1GAP2	0.37	0.04	-0.06	-1.53	-2.31	-3.2	-1.4	-1.21
ITGA3	0.27	-0.16	-0.04	-1.54	-2.06	-3.11	-1.18	-1.04
C10orf54	0.63	0.03	-0.04	-1.98	-2.39	-3.78	-1.55	-1.22
SLC16A13	0.18	-0.29	-0.28	-1.37	-1.66	-2.65	-1.16	-1.02
ITGA11	0.66	0.2	0.02	-1.49	-2.03	-3.26	-0.98	-1.23
PARVG	0.36	0.08	-0.09	-1.25	-1.61	-2.75	-0.99	-1.05
PKDCC	0.42	0.04	-0.19	-1.32	-2.53	-3.45	-1.66	-1.44
TREM2	0.33	-0.04	-0.23	-1.5	-2.29	-3.61	-1.76	-1.39
ZBTB7B	0.3	0.05	0.03	-0.72	-1.24	-2.02	-0.89	-0.65
TIMP2	0.3	0.12	-0.03	-0.79	-1.51	-2.33	-1.09	-0.87
NPTXR	0.3	-0.1	-0.32	-1.13	-1.59	-2.4	-1.2	-1.04
FAM84B	0.32	0	0.47	-1.78	-2.35	-3.01	-0.88	-1.08
SCRN1	0.04	-0.14	-0.07	-1.47	-1.92	-2.75	-0.82	-1.33
GLDN	-0.08	-0.33	0.02	-1.38	-1.61	-2.46	-0.67	-1.19
SPARCL1	0.15	0.14	0.24	-0.85	-2.08	-2.71	-0.55	-0.31
CERKL	0.08	0.11	0.2	-0.62	-1.97	-2.39	-0.6	-0.24
ATP8B4	0.09	0.21	0.25	-0.54	-1.6	-2.32	-0.29	-0.3
TM7SF2	0.48	0.13	-0.14	-0.73	-2.09	-2.44	-0.72	-0.21
AP3B2	-0.05	-0.22	-0.32	-0.78	-1.83	-2.28	-0.76	-0.54
SCD	0.3	0.26	0.08	-0.34	-1.64	-2.05	-0.31	-0.1
DHCR7	0.31	0.15	-0.15	-0.45	-1.59	-2.11	-0.63	-0.39
IGFLR1	-0.15	-0.35	-0.31	-0.67	-1.64	-2.09	-0.97	-0.51
LYL1	-0.5	-0.46	0.05	-1.17	-2.08	-2.92	-2.06	-1.15
ACSS3	0.05	-0.21	0.29	-0.38	-1.73	-2.63	-1.34	-1.06
IBSP	-0.03	-0.28	-0.11	-1	-2.53	-3.22	-1.17	-1.87
SLCO4C1	0.21	0.2	0.24	-1.34	-3.03	-4.3	-1.41	-1.67
INA	0.17	0.11	0.25	-1.43	-3.05	-4.17	-1.2	-1.55
FUT7	0.16	-0.07	0.22	-2.02	-3.68	-5.01	-1.97	-1.39
MSR1	0.11	-0.07	0.18	-1.33	-2.37	-3.08	-1.23	-1.14
NLRC4	0.06	0.06	0.16	-0.87	-2.43	-2.77	-0.98	-0.99
OXR1	0.1	0.11	0.26	-0.6	-1.93	-2.44	-0.67	-0.67
DENND1B	0.01	-0.02	0.18	-0.64	-1.77	-2	-0.53	-0.65
CYSLTR1	0.34	0.35	0.32	-0.6	-2.73	-3.83	-1.51	-1.03
GALNTL1	0.45	0.2	0.32	-0.52	-2.44	-3.35	-1.18	-0.95
CD36	0.11	0.1	0.21	-0.55	-1.92	-2.64	-1.06	-0.56
FZD7	0.19	0.24	0.12	-0.19	-1.56	-2.46	-0.92	-0.59
XK	0.07	0.23	0.15	-0.45	-2.04	-2.95	-1.23	-1.19
MYO6	0.17	0.13	0.17	-0.66	-1.99	-2.46	-1.04	-1.06
DOCK10	0.15	0.13	0.19	-0.47	-1.6	-2.02	-0.76	-0.8
LPCAT2	-0.17	-0.04	0.12	-0.62	-1.78	-2.19	-1.07	-1.05
MAN1A1	-0.05	0.06	0.2	-0.5	-2.02	-2.2	-1.14	-0.91
RNASE1	0.82	0.42	-0.16	-0.91	-2.08	-3.28	-2.31	-1.49
FN3K	-0.04	-0.12	-0.49	-1.2	-2.07	-2.54	-1.8	-1.21
EPHB6	0.68	0.38	-0.18	-0.81	-2.06	-2.4	-1.43	-1.02
DLX3	0.03	-0.43	-0.28	-3.12	-4.47	-5.46	-2.93	-2.47
ADORA3	0.33	0.12	0.08	-1.96	-3.53	-4.14	-2.08	-1.65
ANTXR1	0.19	0.16	0.13	-1.86	-3.47	-4.07	-2.23	-1.9
KLF4	0.28	0.06	0.25	-1.8	-3.39	-4.68	-2.81	-1.97
SNAI3	0.15	-0.19	0.19	-1.33	-2.17	-3.01	-1.76	-1.2
VSIG4	0.33	-0.04	-0.06	-1.1	-2.04	-2.5	-1.58	-1.16
LRMP	0.25	0.18	0.17	-0.95	-1.82	-2.24	-1.49	-1.01
CDKN2C	0.32	0.17	-0.04	-0.98	-2.18	-2.58	-1.41	-1.03
SLC24A3	0.39	0.38	0.18	-0.7	-1.77	-2.45	-1.27	-0.72
LPL	0.19	-0.04	0.25	-1.61	-3.28	-4.1	-2.25	-1.52
PPM1E	0.07	0.15	0.37	-0.89	-2.12	-2.49	-1.39	-0.86
TMEM144	-0.01	-0.11	-0.02	-0.88	-1.95	-2.12	-1.35	-0.94
RASA1	0.08	0.06	0.34	-0.7	-1.97	-2.08	-1.26	-1.02
PDK4	0.87	0.18	0.64	-2.21	-4.78	-5.94	-2.92	-3.26
EPS8	0.14	0	0.17	-1.13	-2.56	-2.8	-1.66	-1.75
OSBPL10	0.52	0.33	0.31	-0.83	-1.82	-2	-1.21	-1.22
BANK1	0.13	0.24	0.04	-0.96	-1.94	-2.43	-1.22	-1.38
ERMP1	0.29	0.17	0.24	-0.73	-2.23	-2.57	-1.67	-1.25
EMBP1	0.52	0.38	0.22	-0.63	-2.26	-2.22	-1.42	-1.18
HSD17B11	0.04	0.04	0.23	-0.81	-2.01	-2.25	-1.47	-1.53
EMB	0.07	0.03	0.22	-0.72	-2.13	-2.08	-1.47	-1.42
EPHB3	0.44	0.01	-0.52	-1.66	-1.19	-3.68	-1.5	-0.94
GNG7	-0.23	-0.25	-0.4	-1.03	-0.98	-2.49	-1.08	-0.68
CLTCL1	-0.09	-0.12	-0.41	-0.94	-0.72	-2.47	-1.18	-0.65
CCDC74B	-0.39	-0.6	-0.48	-0.87	-1.32	-3.52	-1.52	-0.93
METTL7A	-0.18	-0.17	-0.16	-0.48	-1.08	-2.65	-1.42	-0.59
FCGR1C	-0.15	-0.34	-0.17	-1.7	-1.91	-4.4	-1.68	-1.07
CAMK2B	0.04	-0.33	-0.2	-1.16	-1.75	-3.91	-1.43	-0.98
TMEM191B	0.14	-0.37	0.04	-0.91	-1.2	-3.73	-1.23	-0.79
FAM70A	0	-0.05	0.04	-0.75	-1.32	-3.64	-0.89	-0.76
SLC2A5	0.26	0.02	0.02	-0.58	-0.88	-2.81	-0.82	-0.66
RIN1	-0.05	-0.07	-0.1	-0.69	-0.87	-2.48	-0.87	-0.69
RNF122	-0.07	-0.25	-0.08	-0.68	-0.87	-2.15	-0.74	-0.85
MYOZ1	0.27	0.03	-0.09	-1.65	-2.27	-5.36	-2.45	-2.44
SUSD3	0.46	-0.02	-0.09	-1.12	-1.55	-3.56	-1.68	-1.36
SFXN3	0.07	-0.16	-0.25	-0.89	-1.21	-2.69	-1.05	-1.11
PECR	0.17	-0.06	-0.19	-1.02	-0.96	-2.77	-1.22	-1.19
EPHX2	0.37	0.22	0.04	-0.68	-0.74	-2.63	-1.12	-1.06
NUAK1	0.25	0.2	0.2	-0.32	-0.51	-2.08	-0.75	-0.87
MPST	0.07	-0.21	-0.2	-0.9	-1.42	-2.98	-1.58	-1.22
CCDC74A	0.22	0.07	-0.08	-0.71	-1.41	-2.88	-1.47	-0.96
AGT	0.24	0.03	0.01	-0.34	-1.02	-2.11	-1.14	-0.77
PC	0.32	0.17	0.03	-0.37	-0.82	-2.48	-0.88	-0.55
PGBD5	0.2	0.09	-0.06	-0.43	-0.73	-2.11	-0.88	-0.62
ITGAL	0.18	0.05	-0.1	-0.62	-0.97	-2.28	-1.06	-0.66
SLC37A2	0.21	-0.01	-0.08	-0.65	-0.87	-2.25	-0.92	-0.7
DNASE2	-0.04	-0.15	-0.27	-0.69	-1.3	-2.3	-1.28	-0.67
GSTM1	0.05	-0.01	-0.52	-0.6	-1.2	-2.29	-0.95	-0.79
VPS37D	-0.08	-0.28	0.23	-0.48	-2.06	-3.38	-3.44	-1.89
ADRA2B	0.07	0.04	0.36	-0.82	-1.52	-2.74	-2.62	-1.57
UBXN10	0.5	0.38	0.29	-1.63	-1.91	-3.82	-3.71	-1.71
LOC80054	0.38	0.14	0.58	-0.88	-0.92	-2.4	-1.88	-1.08
CCR2	0.37	-0.15	0.2	-1.09	-0.73	-3.59	-3.76	-2.84
B3GNT8	-0.09	-0.42	0.05	-1.1	-1.3	-2.78	-2.93	-2.06
ZNF536	-0.04	-0.19	-0.21	-0.77	-0.92	-2.32	-2.05	-1.56
ATP6V0D2	-0.25	-0.18	-0.02	-1.42	-0.86	-3.08	-2.28	-1.63
ANKRD35	0.3	-0.06	-0.24	-1.53	-1.47	-3.42	-2.72	-2.33
CNIH3	0.03	-0.14	-0.08	-1.19	-1.45	-3	-2.06	-2.03
SIGLECP3	0.34	0.09	-0.02	-0.98	-1.32	-2.62	-1.83	-1.75
CD300C	0.28	-0.02	-0.07	-0.88	-1.04	-2.02	-1.53	-1.35
GAMT	-0.07	-0.18	-0.25	-1.15	-1.07	-2.49	-1.74	-1.44
PYCARD	0.18	-0.1	-0.25	-0.89	-1.07	-2.64	-2.02	-1.48
PLCD3	0.26	-0.03	-0.13	-0.84	-0.66	-2.39	-1.8	-1.46
LRRC25	0.06	-0.12	-0.2	-0.86	-0.7	-2.19	-1.67	-1.22
CD300A	0.49	0.05	-0.09	-1.23	-0.57	-2.43	-1.72	-1.51
SIGLEC7	0.41	0.03	0.03	-0.73	-0.35	-2.12	-1.48	-1.38
USP2	0.06	0.01	-0.21	-0.34	-0.88	-2.58	-1.94	-1.74
REPS2	0.12	0.02	0.08	-0.29	-0.32	-2.03	-1.22	-1.06
ADRB1	0.02	0.04	-0.08	-1.62	-2.09	-3.33	-1.93	-1.75
RGS14	0.36	0.05	-0.01	-1.9	-2.38	-3.92	-2.76	-2.2
SHMT1	0.31	0.19	-0.1	-1.14	-1.56	-2.81	-1.73	-1.52
DISP2	0.15	-0.1	-0.24	-1.24	-1.75	-3.16	-2.17	-1.44
TMEM86A	0.23	0.03	-0.08	-0.98	-1.46	-2.69	-1.67	-1.09
SCAMP5	0.34	-0.15	-0.16	-1.57	-1.85	-3.63	-2	-1.26
LOC100506585	0.54	-0.1	-0.12	-2.58	-2.45	-4.85	-2.54	-2.01
CD1D	0.27	-0.19	-0.13	-1.43	-1.59	-2.68	-1.7	-1.34
EBP	0.06	-0.26	-0.62	-1.37	-1.71	-3.09	-1.69	-1.49
RIMS3	0.36	0.08	-0.07	-1.23	-1.61	-2.99	-1.57	-1.34
TSPAN14	0.16	-0.15	-0.16	-1.09	-1.22	-2.44	-1.44	-1.23
KCNJ2-AS1	-0.01	0.19	-0.24	-1.34	-1.61	-2.95	-1.49	-1.23
KLHL4	0.27	0.03	0.13	-0.87	-1.79	-3.89	-1.72	-1.77
C17orf108	0.34	0.19	0.07	-0.56	-1.74	-3.62	-1.7	-1.68
SPOCD1	0.12	-0.11	-0.13	-0.75	-1.27	-2.5	-1.1	-1.35
EMP1	0.15	0.06	0.09	-0.41	-1.64	-2.8	-1.1	-1.25
MVK	0.2	-0.02	-0.17	-0.38	-1.6	-2.54	-1	-1.34
ARHGAP18	0.05	0.09	0.22	-0.73	-2.07	-3.45	-1.71	-1.71
HSPB7	0.06	-0.04	-0.01	-0.71	-1.79	-3.02	-1.39	-1.72
REEP3	0.03	0	0.18	-0.54	-1.41	-2.15	-1.14	-1.32
IDH1	0.38	0.23	0.16	-0.48	-1.74	-2.38	-1.16	-1.27
TNFAIP8L3	0.14	0.03	0.01	-1.54	-2.49	-3.94	-1.78	-2.08
GLIPR2	0.12	-0.15	-0.29	-1.25	-1.9	-3.07	-1.31	-1.69
FAM135B	0.2	0.09	0.15	-1.51	-2.66	-5.03	-2.65	-2.16
CEBPA	0.1	-0.14	-0.08	-1.07	-1.64	-2.97	-1.73	-1.49
SPNS2	0.54	0.21	0.02	-1.15	-2.42	-3.94	-2.08	-1.89
CCDC149	0.3	0.22	0.03	-0.73	-1.7	-2.97	-1.52	-1.43
CAT	0.2	0.04	-0.08	-0.9	-1.84	-2.97	-1.64	-1.61
APBB1IP	0.27	0.08	0.12	-1.27	-2.41	-3.68	-1.86	-1.63
ACCN2	0.39	0.12	-0.02	-1.06	-2.07	-2.89	-1.8	-1.44
RPGRIP1	0.57	0.39	0.2	-0.7	-1.39	-2.29	-1.17	-0.91
C14orf1	0.27	0.2	-0.02	-0.68	-1.67	-2.63	-1.1	-1.16
CAMK1	0.25	0.06	-0.1	-0.84	-1.98	-3.69	-1.77	-1.57
PTGS1	0.17	0.06	-0.01	-0.59	-1.17	-2.13	-0.93	-0.86
TANC1	0.16	0.1	0.06	-0.6	-1.33	-2.43	-1.21	-0.89
NDRG2	0.27	0.04	-0.14	-0.71	-1.45	-2.49	-1.13	-0.87
ABI3	0.15	0.06	-0.12	-0.43	-1.36	-2.04	-1.26	-0.85
TTC3P1	-0.12	-0.31	-0.4	-0.76	-1.39	-2.04	-1.31	-0.93
CD180	0	-0.14	-0.06	-0.92	-1.81	-3.19	-2.43	-1.6
SLC22A18	0.08	-0.14	0.07	-0.72	-1.49	-2.33	-1.63	-1.05
PPARG	0.26	0.07	0.04	-0.98	-2.31	-3.19	-2.08	-1.87
ATP8B1	0.08	0.09	0.13	-0.92	-1.92	-2.8	-1.74	-1.48
FUCA1	0.51	0.53	0.36	-0.64	-1.54	-2.41	-1.57	-1.1
EVI2B	0.15	0.15	0.34	-0.46	-1.57	-2.42	-1.45	-1.22
GPRIN3	-0.1	-0.31	-0.01	-1.5	-1.2	-3.12	-1.35	-1.78
NES	0.13	-0.05	0.08	-1.01	-1.6	-2.78	-1.6	-1.72
COL22A1	-0.07	-0.16	-0.04	-1.29	-1.28	-2.78	-1.51	-1.87
GIPC3	0.1	-0.12	-0.13	-1.06	-1.16	-2.43	-1.22	-1.36
C11orf9	0.09	-0.14	-0.13	-0.92	-0.98	-2.05	-1.2	-1.32
LY9	0.22	-0.16	0.14	-1.74	-2.02	-2.91	-2.73	-2.02
METTL7B	0.46	0.01	-0.14	-2.23	-2.57	-3.45	-3.06	-2.78
RAB3IL1	0.39	-0.16	-0.23	-1.56	-1.65	-2.32	-2	-1.67
ZNF385B	0	-0.32	0.26	-3.75	-4.85	-5.73	-4.56	-4.15
SORL1	0.4	-0.01	0.17	-1.95	-2.09	-2.84	-1.99	-1.72
NCKAP5L	0.08	-0.12	-0.09	-1.39	-1.51	-2	-1.71	-1.35
TMC8	0.16	-0.27	-0.14	-1.84	-1.89	-2.97	-2.22	-1.75
SASH3	0.2	-0.15	0.07	-1.36	-1.38	-2.51	-1.86	-1.42
VSIG2	0.17	-0.28	-0.29	-2.27	-2.29	-4.09	-2.69	-2.7
ESYT1	0.25	-0.05	-0.18	-1.22	-1.29	-2.24	-1.62	-1.41
PDE9A	0.58	0.17	0.16	-1	-1.11	-2.16	-1.34	-1.52
HCN2	0.3	-0.03	-0.09	-1.11	-1.34	-2.1	-1.46	-1.63
CRYBB1	0.3	-0.07	-0.3	-1.21	-2.15	-2.95	-1.91	-1.97
GSTA4	0.49	0.05	-0.17	-1.53	-2.41	-3.09	-2.38	-2.16
KCNQ1	0.37	0.03	-0.15	-1.42	-2.35	-2.68	-1.88	-1.99
CLCN4	0.69	0.4	0.23	-1.06	-2.39	-2.72	-2.22	-1.67
DCLK2	0.53	0.47	0.1	-0.84	-2.11	-2.71	-1.9	-1.55
ADRB2	0.34	-0.18	-0.16	-1.92	-2.52	-3.11	-2.28	-2.19
RASAL3	0.23	-0.17	-0.15	-1.55	-1.9	-2.58	-1.98	-1.85
CORO2B	0.3	-0.09	-0.19	-1.72	-2.26	-2.9	-1.86	-1.89
BMP8B	0.36	0	-0.07	-1.53	-1.9	-2.69	-1.73	-1.64
CNN2	0.14	-0.16	-0.28	-1.51	-1.87	-2.74	-1.84	-1.84
NRGN	0.36	0.08	0.05	-1.45	-2.5	-3.3	-2.11	-2.17
ETV5	0.1	-0.01	-0.02	-1.3	-2.17	-3.01	-2	-1.85
BBOX1	0.72	0.04	0.28	-3.05	-4.67	-6.71	-3.66	-4.16
MYO5A	0.32	0.15	0.1	-1	-1.69	-2.39	-1.29	-1.33
ANKH	0.27	0	0.08	-1.11	-1.48	-2.13	-1.2	-1.26
ARHGEF6	0.25	0.02	0.09	-1.15	-1.62	-2.14	-1.33	-1.32
LPHN3	0.16	0.04	0.02	-1.04	-1.57	-2.03	-1.19	-1.23
DYSF	0.38	-0.08	-0.13	-2.1	-2.81	-3.33	-2.28	-2.74
GIMAP4	0.34	0.07	0.11	-1.13	-1.58	-2.03	-1.13	-1.43
ESAM	0.29	-0.17	-0.21	-1.99	-2.43	-3.37	-1.87	-2
ANXA1	0.42	0.21	0.19	-0.89	-1.54	-2.17	-0.87	-1.07
KIAA1274	0.41	0	-0.22	-2.04	-2.95	-3.35	-2.36	-1.95
PGA4	0.58	0.12	-0.22	-1.27	-1.86	-2.19	-1.45	-1.4
PGA3	0.6	0.15	-0.2	-1.14	-1.77	-2.55	-1.47	-1.45
GDPD5	0.5	0.09	-0.16	-1.15	-1.47	-2.14	-1.3	-1.02
HOXA11	0.51	0.01	-0.24	-1.21	-1.37	-2.1	-1.32	-1.37
PRICKLE1	0.2	-0.1	-0.01	-1.88	-1.85	-2.72	-1.63	-1.91
VCAN	0.54	0.19	0.38	-1.9	-1.66	-2.59	-1.45	-1.66
ECRP	-0.23	-0.53	-0.09	-1.93	-2.45	-3.54	-2.05	-2.45
C1orf228	-0.01	-0.34	-0.16	-1.2	-1.45	-2.32	-1.27	-1.53
AMOT	0.51	0.22	0.49	-1.09	-1.29	-2.16	-0.76	-1.35
CLEC3B	0.16	-0.24	0.57	-1.74	-2.51	-3.6	-2.51	-2.45
HOXA13	0.6	0.23	0.35	-1.21	-2.12	-3.36	-2.95	-2.58
SMYD3	0.11	-0.09	-0.12	-1.1	-2.05	-2.8	-2.33	-2.41
ENAH	0.2	0.08	0.19	-1.16	-1.79	-2.32	-2.01	-2.08
TGFBR2	0.31	0.06	0.13	-0.96	-1.53	-2.15	-1.89	-1.84
FAM46C	0.22	-0.08	0.2	-1.58	-3.18	-4.21	-2.86	-3.52
SNX10	0.16	0.06	0.2	-0.79	-1.64	-2.35	-1.48	-1.75
PRKAR2B	0.26	0.22	0.1	-1.23	-2.41	-2.87	-2.17	-2.11
GAPT	0.21	0.15	0.09	-0.9	-2.25	-2.5	-2.08	-2.03
ACADM	0.21	0.18	0.31	-0.77	-1.96	-2.05	-1.71	-1.75
CCDC112	0.12	0.17	0.4	-0.64	-1.72	-2.01	-1.59	-1.36
ADSSL1	0.3	-0.02	-0.16	-0.7	-2.04	-2.47	-1.85	-1.83
TMEM14A	0.26	0.27	0.01	-0.25	-1.76	-2.22	-1.96	-1.85
ZMYND12	0.55	0.46	0.48	-0.42	-1.41	-2.78	-1.66	-1.51
CUX2	0.12	0.11	0.12	-0.61	-1.55	-2.66	-1.64	-1.53
TP53TG1	-0.04	-0.02	-0.2	-0.76	-1.64	-2.52	-1.76	-1.56
TEX2	0.28	0.21	0.12	-0.49	-1.27	-2.07	-1.5	-1.29
C3orf78	-0.36	-0.33	-0.44	-0.97	-1.59	-2.42	-1.8	-1.84
RHOBTB1	0.56	0.41	0.27	-0.34	-1.01	-2.29	-1.5	-1.46
CXADR	-0.02	0.14	0.35	-0.32	-1.64	-2.74	-1.95	-1.88
FAM210B	0.17	0.13	0.14	-0.26	-1.2	-2.15	-1.56	-1.5
ALDH6A1	0.11	0.15	0.32	-0.33	-1.08	-2.13	-1.54	-1.25
UBASH3B	0.29	0.2	0.04	-0.34	-0.95	-2.35	-1.32	-1.3
BDH2	0.12	0.16	-0.11	-0.73	-1.09	-2.27	-1.38	-1.61
SLC17A7	0.48	0.44	0.06	-0.3	-1.01	-2.24	-1.12	-1.35
RASGEF1C	0.49	0.38	-0.18	-1.06	-2	-3.22	-2.49	-2.4
THYN1	0.17	0.14	-0.12	-0.85	-1.43	-2.16	-1.83	-1.5
EEF1A2	0.14	-0.16	-0.28	-0.77	-1.73	-2.56	-2.05	-1.86
SLC25A42	0.65	0.22	-0.02	-0.53	-1.3	-2.14	-1.74	-1.44
NT5DC2	0.32	0.07	-0.25	-0.8	-1.4	-2.43	-1.58	-1.56
TST	0.4	0.16	-0.22	-0.65	-1.01	-2.02	-1.63	-1.29
NINJ2	0.77	0.11	-0.07	-0.36	-1.69	-2.26	-1.86	-2.37
TMEM158	0.15	0.02	0.14	-0.84	-1.6	-2.24	-1.74	-2.47
C19orf59	0.18	-0.21	-0.31	-1.42	-1.96	-3.2	-2.52	-3.1
CPNE2	0.29	0.01	-0.14	-0.83	-1.39	-2.12	-1.79	-2.04
MYL9	0.17	-0.09	-0.25	-0.84	-1.12	-2.08	-1.61	-1.73
IMPA2	0.39	0.07	-0.15	-0.75	-1.33	-2.15	-2.04	-1.94
CDR2L	0.3	0.08	-0.36	-1.07	-1.29	-2.62	-2.43	-2.52
MAPKAPK3	0.18	-0.11	-0.13	-0.82	-0.99	-2.09	-1.96	-2.1
SPATA7	0.17	0.29	0.11	-0.87	-1.06	-2.18	-1.81	-2.02
DIRAS1	0.23	0.2	0.08	-0.33	-1.08	-2.03	-1.78	-1.62
SESN1	0.29	0.16	0.29	-0.95	-2.27	-2.68	-2.74	-2.03
PTCRA	-0.08	-0.53	-0.01	-1.28	-1.98	-2.38	-2.62	-2
EPHX4	-0.06	-0.2	0.23	-0.55	-1.24	-1.6	-2.08	-1.49
HOXA7	-0.31	-0.72	-0.84	-1.32	-2.55	-2.84	-3.56	-2.97
CYTH3	0.09	-0.05	0.02	-0.79	-1.36	-1.76	-2.2	-1.92
CAPN5	0.4	0.03	-0.04	-0.85	-1.18	-1.71	-2.13	-1.91
DLEU7	-0.22	-0.34	-0.13	-1.61	-4.08	-2.81	-2.21	-0.86
LILRA2	0.41	-0.22	-0.39	-1.07	-4.6	-3.41	-2.36	-2.05
ABCC6P2	-0.41	-0.29	0.15	-0.72	-4.44	-3.39	-1.66	-1
HAL	-0.05	-0.13	-0.44	-0.82	-2.95	-2.49	-1.26	-0.81
GCA	0.19	0.16	0.28	-0.48	-2.46	-2.08	-0.39	-0.6
BCAN	-0.98	-0.71	0.19	-1.58	-3.16	-2.39	-2.16	-1.89
OR2W3	0	-0.21	-1.51	-1.95	-3.65	-2.98	-2.91	-2.7
SEPP1	0.45	0.11	0.24	-1.51	-3.01	-2.76	-1.28	-1.86
NXPH3	0.19	-0.32	-0.69	-2.13	-3.67	-2.67	-1.9	-2.24
PGA5	0.65	0.39	0.03	-1.15	-2.08	-1.71	-1.34	-1.4
SNCG	0.2	-0.06	-0.31	-2.65	-3.74	-4.22	-4.19	-2.38
BACH2	0.32	-0.05	0.17	-1.13	-2.09	-2.3	-1.96	-1.23
SPRED1	0.3	0.05	0.28	-1.34	-2.36	-2.23	-1.88	-1.37
MLNR	0.25	0.05	0.2	-0.98	-3.48	-2.98	-2.91	-2.21
SNX24	0.25	0.19	0.03	-0.62	-2.15	-1.74	-1.6	-1.53
GCHFR	0.43	0.24	0.13	-0.99	-2.31	-2.04	-2.29	-1.6
CYBRD1	0.16	0.08	0.23	-0.82	-2.3	-1.79	-1.48	-1.22
DDIT4L	-0.09	-0.3	0.21	-1.09	-2.19	-2.22	-2.25	-1.71
ST3GAL6	0.17	0.01	0.54	-0.82	-2.22	-1.84	-1.79	-1.27
C1QA	0.24	-0.2	-1.44	-1.84	-1.23	-3.85	-2.32	-0.96
CXCR2	-0.18	-0.82	-0.15	-1.94	-0.64	-2.8	-2.12	-1.88
S100B	0.49	-0.31	0.17	-2.42	-0.78	-3.26	-1.87	-2.16
CORO2A	0.24	-0.34	-0.35	-2.13	-1.15	-2.59	-1.99	-2.08
NAPSB	0.15	-0.44	-0.5	-2.57	-1.63	-3.85	-2.38	-2.54
SLC11A1	0.26	-0.18	-0.1	-1.76	-1.2	-2.76	-1.78	-1.59
SLC9A7P1	0.14	-0.17	0.12	-1.63	-1.03	-2.65	-1.78	-1.53
CASP6	0.08	-0.17	-0.02	-1.39	-0.81	-2.03	-1.19	-1.14
HOXA-AS5	0.03	-0.34	-0.5	-2.02	-1.07	-3.16	-2.25	-0.98
SIGIRR	-0.04	-0.31	-0.26	-1.52	-1.05	-2.33	-2.03	-1.37
RNF125	-0.05	-0.22	-0.06	-1.44	-1.01	-2.3	-1.58	-0.89
SV2B	0.26	0.06	0.15	-1.37	-0.8	-2.08	-1.44	-0.95
CDKN1C	-0.44	-0.65	-1.27	-2.38	-1.37	-3.78	-2.42	-2.01
PIPOX	0.07	-0.23	-0.29	-1.03	-0.34	-2.04	-1	-0.93
MAP1A	0.09	-0.12	-0.68	-1.72	-0.78	-2.23	-1.12	-0.79
RIMKLA	0.29	0.05	-0.13	-1.36	-0.83	-2.08	-1.02	-0.76
TEX9	-0.56	-0.21	0.1	-0.43	-1.67	-2.77	-1.78	-2.07
WDFY3-AS2	-0.27	-0.24	0.46	-0.46	-0.73	-2.21	-0.71	-1.51
FRG2	0.21	0	0.17	-2.5	-2.16	-3.24	-1.69	-0.61
GAL3ST4	-0.33	-0.69	-0.57	-2.92	-2.05	-2.82	-1.61	-1.45
KRT15	0.49	0.18	0.01	-2.74	-1.46	-3.01	-0.78	-0.27
CORO6	0.09	-0.08	-0.37	-1.56	-1.32	-2.04	-0.61	-0.16
ARID5A	0.23	-0.41	-0.46	-2.18	-1.54	-1.84	-0.69	-0.53
ZNF608	0.56	0.42	-0.09	-1.48	-3.71	-3.06	-0.17	-0.19
SP140	0.27	0.01	0.03	-1.31	-2.62	-2.45	-0.43	-0.56
SV2A	0.03	-0.33	-0.85	-2.04	-2.89	-3.01	-1.49	-1.5
CHRM3	0.33	0.18	-0.05	-1.36	-2.22	-2.27	-0.75	-0.6
NOS2	0.37	-0.25	0.13	-2.49	-3.26	-3.32	-0.16	-0.59
GFI1	0.59	0.08	-0.27	-1.54	-1.7	-2.23	-0.18	-0.38
C2orf91	0.26	0.07	0.1	-2.94	-3.29	-2.45	-0.87	-0.62
PODXL	0.14	-0.01	0.05	-1.91	-2.57	-2.12	-0.87	-0.94
FCGBP	0.27	0.01	-0.04	-2.12	-2.13	-2.09	-0.89	0
FGD4	-0.11	-0.53	0.22	-2.76	-2.36	-3.15	-2.42	-2.05
PLD4	0.02	-0.33	-0.06	-1.96	-1.99	-2.48	-1.93	-1.22
MRC1	0.48	-0.21	0.29	-2.64	-2.65	-3.18	-1.31	-1.86
TP53I11	0.21	-0.24	0	-1.63	-1.82	-2.21	-0.91	-1.15
SLFN11	0.21	0.02	0.17	-1.49	-1.99	-2	-1.07	-1.17
IGFBP4	0.32	-0.14	0.01	-2.04	-1.77	-1.81	-1.16	-1.35
BSPRY	-0.25	-0.69	-1.6	-3.44	-3.97	-3.17	-2.08	-2.3
B3GALT4	0.61	0.28	-0.1	-1.64	-4.06	-1.8	-1.33	-0.92
RMI2	0.04	-0.06	-0.26	-1.48	-2.45	-1.06	-0.92	-0.97
SNCB	-0.18	-0.67	-0.59	-1.13	-2.58	-3.03	-0.52	-1.4
PECAM1	0.1	-0.01	-0.06	-1.55	-1.55	-3.71	-0.86	-1.13
FAM184B	0.14	-0.06	0.04	-1.12	-0.98	-2.59	-0.39	-0.54
RASD2	0.02	-0.41	0.01	-2.23	-2.41	-4.48	-0.89	-1.42
ZNF385A	0.25	0.07	0.04	-1	-0.98	-2.07	-0.13	-0.37
CEBPE	-0.09	-0.42	-0.41	-2.25	-2.11	-4.27	-1.36	-0.89
ATP8B3	0.88	0.46	0.51	-0.71	-0.72	-2.4	-0.41	0.2
TREML1	0.01	-0.09	-0.38	-1.09	-1.37	-3.33	-0.82	-0.64
ITPKB	0.2	-0.13	-0.03	-0.97	-0.89	-2.67	-0.58	-0.38
CDCP1	0.38	0.07	-0.28	-0.96	-1.02	-2.91	-0.66	-0.78
CSF1R	0.34	0.06	-0.13	-0.82	-0.78	-2.1	-0.55	-0.36
ALOX5	0.36	0.16	0.06	-1.65	-2.92	-4.78	-0.8	-0.38
ADAMTS15	0.27	-0.13	0.05	-1.8	-2.64	-4.4	-0.8	-0.5
C3AR1	0.34	0.16	0.35	-1.16	-1.74	-3.23	-0.51	-0.37
TGFBI	0.37	0.07	-0.05	-1.44	-2.06	-3.38	-0.44	-0.46
SIGLEC11	0.25	0.03	-0.3	-1.42	-1.93	-3.37	-0.66	-0.71
FAM125B	0.33	0.12	-0.09	-1.09	-1.57	-2.88	-0.46	-0.43
SIGLEC16	0.1	-0.1	-0.27	-1.19	-1.7	-2.85	-0.58	-0.54
PPOX	0.18	-0.02	-0.33	-0.83	-1.22	-2.09	-0.36	-0.25
CELSR2	0.4	0.07	-0.11	-1.42	-1.92	-3.36	-0.71	-0.05
PLCB2	0.26	-0.09	-0.12	-1.45	-1.62	-3.13	-0.63	-0.26
SLCO2B1	0.43	-0.01	-0.05	-1.15	-1.4	-2.41	-0.49	-0.3
TLN2	0.39	0.02	-0.19	-0.92	-0.99	-2.04	-0.47	-0.17
OSBPL7	0.37	0.07	-0.1	-1.33	-1.5	-2.47	-0.41	0.05
PBXIP1	0.28	-0.07	-0.19	-1.13	-1.4	-2.37	-0.66	0.03
C6orf223	0.01	-0.09	-0.2	-0.74	-1.33	-2.98	-0.05	-0.31
ARHGAP26	0.16	0.11	-0.01	-0.65	-1.3	-2.89	0.33	0.26
CCR1	0.38	0.15	0.08	-0.85	-1.35	-2.78	-0.06	-0.22
ZNF618	0.17	-0.04	-0.04	-0.94	-1.22	-2.69	0.04	-0.27
SEMA3G	0.34	0.01	-0.24	-1.09	-1.79	-3.9	-0.69	-0.1
ITGAM	0.19	0.12	-0.08	-0.54	-1.02	-2.17	-0.25	-0.14
OLFML2B	0.36	0.09	0.05	-1.83	-2.44	-6.34	-0.24	0.32
IL17RA	0.16	0.01	-0.07	-0.73	-0.97	-2.31	-0.21	-0.06
MILR1	-0.13	-0.17	-0.15	-0.94	-0.92	-2.19	-0.36	-0.18
TRERF1	0.17	-0.04	0.12	-0.87	-1.27	-2.7	-0.47	-0.11
CD14	0.29	-0.02	0.06	-0.88	-1.14	-2.47	-0.32	0.11
IQGAP3	0.18	-0.03	0.09	-0.98	-1.11	-2.37	-0.15	0.06
SECTM1	0.47	-0.16	-0.07	-1.38	-2.47	-4.45	0.77	0.73
LOC157627	-0.21	-0.28	0.06	-1.48	-2.35	-3.76	-0.16	0.22
MNDA	-0.03	-0.17	0.09	-1.64	-2.65	-4.23	0.56	0.91
ABCC6P1	-0.41	-0.49	0	-1.61	-2.52	-4.29	-0.06	0.63
EFCAB4A	-0.14	-0.29	-0.03	-1.02	-1.47	-2.7	-0.03	0.59
C8orf73	-0.16	-0.32	-0.23	-0.85	-1.25	-2.67	-0.05	0.35
PPFIA4	0.38	0.07	0	-0.62	-0.9	-2.43	0.25	0.95
CCDC88B	-0.1	-0.18	0.2	-0.39	-1.37	-2.03	0.33	0.77
LOC100128993	0.07	-0.26	0.01	-2.18	-4.13	-5.22	-1.06	-0.69
LOC653061	0.28	-0.1	0.23	-1.44	-2.59	-3.28	-0.25	0.15
CD163	0.23	0.12	0.01	-1.17	-2.19	-2.92	-0.3	0.04
JMJD1C	0.2	0.13	0.27	-0.6	-1.81	-2.02	0.24	0.13
LOC653075	0.21	-0.2	-0.12	-2.06	-2.46	-3.67	-0.22	0.34
ADCY7	0.33	-0.06	-0.07	-1.93	-2.81	-4.2	0.02	0.22
EVL	0.12	-0.19	-0.19	-1.55	-2.2	-3.43	0.07	0.34
SCUBE1	0.15	-0.15	-0.09	-0.91	-1.55	-2.29	-0.16	0.1
ATP10A	0.3	0.01	-0.05	-1.73	-3.07	-4.55	0.06	0.03
ITSN1	0.2	0.16	0.15	-0.88	-1.58	-2.15	0.14	0.05
ADM	0.25	-0.08	0.19	-0.99	-1.75	-2.22	0.32	0.01
CXorf21	0.25	0.06	0.13	-0.83	-1.3	-2.22	0.51	0.06
KRT17	0.34	-0.21	-0.02	-1.08	-2.8	-5.45	-0.3	0.41
MLXIPL	0.05	-0.1	-0.07	-0.76	-1.78	-3.43	0.03	0.3
FADS2	0.34	0.05	-0.36	-0.89	-1.95	-3.5	0.11	0.48
NISCH	0.2	0.06	-0.08	-0.44	-1.02	-2.05	0	0.45
ABP1	0.4	0.27	-0.09	-0.48	-0.9	-2.06	-0.08	0.4
ACSF2	0.12	0.1	-0.35	-0.82	-2.75	-4.56	-0.71	-0.28
CARNS1	0.08	-0.02	-0.09	-0.6	-1.75	-2.71	-0.1	0
ABCC6	0.29	0.12	0.15	-0.7	-2.24	-3.37	-0.39	-0.01
GAS2L3	0.08	0.18	0.15	-0.82	-1.75	-2.66	-0.26	0
PTPRC	0.06	0.07	0.19	-0.69	-1.79	-2.91	-0.17	-0.1
UTRN	0.23	0.05	0.19	-0.48	-1.17	-2.03	-0.07	0.15
SH3TC1	-0.1	-0.18	0.12	-0.78	-2.16	-3.51	-0.43	0.17
COL23A1	-0.09	-0.16	-0.04	-0.34	-1.42	-2.42	-0.33	0.08
CALN1	-0.06	-0.03	0.06	-0.24	-1.28	-2.36	-0.01	0.26
COL9A2	-0.09	-0.08	0.03	-0.4	-1.31	-2.02	-0.11	0.46
RCBTB2	0.12	0.11	0.17	-0.36	-1.64	-2.22	0.21	0.33
TM7SF4	0.09	0.1	-0.08	-0.22	-1.63	-2.22	0.4	0.24
DIRC3	-0.44	-0.39	0.23	-0.65	-1.6	-2.75	0.42	-0.14
TCTEX1D1	-0.1	0.03	0.15	-0.33	-2.12	-3.24	0.02	-0.23
CMYA5	0.43	0.29	0.62	-0.14	-1.31	-2.37	0.37	0
MAFB	-0.2	-0.17	0.11	-0.3	-1.1	-2.05	-0.14	-0.48
CD300LB	0.41	0.09	-0.02	-0.11	-0.7	-2.86	0.44	0.46
DGKA	0.1	-0.15	-0.43	-0.64	-0.65	-2.14	-0.18	-0.31
ZNF815	0.32	-0.29	-0.06	-0.85	-0.63	-2.58	0.17	0.14
CLSTN3	0.63	0.15	-0.12	-1.09	-0.96	-2.61	0.56	0.39
HMOX1	0.35	0.13	-0.07	-0.43	-0.53	-2.04	0.65	0.32
C9orf93	-0.25	-0.15	-0.41	-0.58	-1.6	-2.48	-0.89	-0.03
MMP17	0	0.06	0.19	0.12	-1.62	-2.33	-0.7	0.33
MNS1	-0.49	-0.18	-0.11	-0.37	-2.28	-2.27	-0.38	0.12
HSD17B14	-0.56	-0.62	-0.75	-0.83	-1.8	-2.04	-0.74	-0.13
PCDH18	0.2	0.27	0.39	0.04	-1.34	-3.49	-0.04	-0.86
PKIB	-0.09	0.03	0.09	-0.41	-1.62	-3.03	-0.89	-1.14
LOC100507632	-0.35	-0.42	-0.28	-0.87	-1.75	-3.01	-1.13	-1.33
STK38L	-0.33	-0.1	0.18	-0.05	-1.13	-2.27	-0.64	-0.87
SGIP1	-0.47	-0.25	0.18	0.17	-1.16	-2.27	-0.7	-1.21
BBS9	-0.32	-0.11	-0.93	-0.43	-1.66	-2.77	-0.63	-0.65
RTN4R	0.12	-0.01	0.63	-0.26	-1.22	-3.92	-0.69	0.37
MERTK	0.26	0.22	0.09	-0.46	-1.64	-4.98	-0.42	0.23
SGSH	0.17	0	0.01	-0.18	-0.81	-2.27	-0.42	0
FAM20C	0.12	0.03	-0.03	-0.24	-1.08	-2.48	-0.75	-0.17
GAS7	0.31	0.25	0.03	-0.31	-0.94	-3.21	-0.07	-0.18
FOS	0.27	0.27	-0.05	-0.16	-1.29	-3.08	-0.2	-0.28
MMAB	0.06	0.01	-0.13	-0.36	-0.92	-2.01	-0.47	-0.39
XYLT1	0.23	0.23	0.02	0.26	-0.29	-2.15	-0.26	-0.04
CHST13	-0.28	-0.32	0.35	-0.98	-1.49	-2.97	-1.02	0.05
ARHGAP4	-0.22	-0.26	0.17	-0.47	-1.29	-2.21	-0.85	-0.27
IER5L	-0.39	-0.34	0.25	-0.31	-1.13	-2.49	-1.18	-0.31
SLC26A11	-0.02	0.06	-0.19	-0.12	-0.88	-2.73	0.79	1.12
RCN3	-0.31	-0.38	-0.33	-0.95	-1.25	-2.67	0.49	1.3
LGALS9C	-0.27	-0.68	-0.48	-0.65	-0.69	-2.06	0.44	0.45
TDO2	-0.3	0.18	0.13	0.71	-0.53	-2.08	1.18	1.55
ANO8	-0.25	-0.07	0.07	0.35	-0.51	-2.18	0.18	0.6
SLC9A9	-0.07	0.09	0	0.23	-1.06	-2	0.24	0.66
LOC153684	0.13	-0.52	-0.46	-3.09	-2.95	-3.53	0.95	1.07
TRANK1	0.41	0.06	0.12	-1.35	-1.72	-2.23	1.41	1.13
UBA7	0.32	-0.06	-0.21	-0.99	-1.41	-2.21	0.99	1
C9orf139	-0.11	-0.4	0.14	-1.52	-1.46	-2.98	0.4	1.02
CD84	-0.18	-0.37	0.09	-1.48	-1.15	-2.29	0.03	0.44
GOLGA8E	0.3	-0.47	-0.02	-1.4	-1.14	-2.47	-0.01	0.49
GJA1	-0.39	-0.38	-0.23	-1.56	-2.05	-2.53	-0.18	0.55
GOLGA8IP	0.05	-0.46	0.04	-2.15	-1.96	-2.31	-0.02	0.43
PPL	0.66	0.07	0.15	-0.77	-2.14	-2.01	0.42	0.69
FFAR2	-0.32	-0.3	-0.12	-1.62	-0.62	-2.6	1.6	1.61
HAMP	-0.79	-0.43	-0.3	-1.57	-1.29	-2.21	0.28	0.08
TLR3	-0.39	-0.54	-0.68	-1.15	-4.84	-3.59	1.45	1.01
PARP15	-0.03	-0.08	0.07	-0.99	-2.51	-2.06	1.7	1.6
ANO5	0.01	0.02	0.02	-0.82	-2.01	-1.89	0.93	0.8
RHPN1	-0.2	-0.32	-0.1	-0.74	-2.04	-2.26	1.53	2.25
LOC100288615	-0.15	-0.14	0.15	-1.19	-2.3	-1.23	0.38	0.88
PDGFRL	0.49	0.07	-0.07	-1.25	-2.56	-1.04	1.89	1.53
HS3ST1	-0.14	0.27	0.16	0.62	-0.18	-2.51	-1.03	-0.91
PRKCDBP	-0.66	-0.6	-0.4	-0.39	-0.34	-2.1	-1.66	-0.91
LOC606724	-1.12	-1.16	-0.8	-1.73	-0.6	-2.86	-1.55	-0.79
C11orf63	-0.65	-0.74	-0.57	-1.28	-0.24	-2.23	-0.05	-0.26
C15orf52	-0.14	-0.49	-0.2	-1.77	-0.64	-2.31	-1	-0.22
PDE7B	-0.21	-0.81	-0.17	-2.13	-0.76	-1.84	-0.69	-0.52
CRIP1	-0.28	-0.79	-0.67	-1.46	-0.39	-2.02	-0.74	-1
ALOX15	-0.18	-0.83	-1.3	-2.2	-1.04	-2.32	-0.1	-0.92
LOC284837	0.17	-0.45	-1.1	-2.73	-1.04	-1.98	0.04	0.39
SH3TC2	-0.02	-0.22	-0.11	-2.17	-0.47	-1.91	0.45	0.8
HOXA5	-0.12	0.12	-0.38	-0.99	-0.23	-2.7	-3.85	-2.38
BIK	-0.48	-0.63	-0.42	-1.01	-0.55	-2.02	-2.28	-2.03
CATSPER1	0.26	-0.2	-0.46	-1.1	-0.83	-2.1	-2.01	-1.96
RIMBP3	0.51	0.09	-0.19	-1.02	-0.75	-1.83	-2.31	-1.39
AQP3	0.33	0.14	-0.68	-0.64	-1.17	-1.7	-2.22	-1.97
HTR1B	1.62	0.74	0.77	-3.99	-2.8	-2.84	-4.92	-3.32
NR5A2	-0.07	-0.25	0.39	-2.12	-3.03	-2.99	-2.87	-3.32
ZNF280A	0.57	0.21	0.55	-2.11	-2.81	-3.4	-2.74	-4.08
ALOX5AP	0.6	0.29	0.12	-1.32	-2.08	-2.35	-2.22	-2.41
TOX2	0.51	0.04	0.09	-1.64	-2.38	-2.58	-2.31	-2.99
OCIAD2	0.18	0.08	0.05	-1.1	-1.67	-1.72	-1.72	-2.06
PLP2	0.16	-0.12	-0.22	-1.69	-2.12	-2.54	-1.96	-2.43
IGLON5	0.77	0.27	0.53	-1.58	-1.55	-2.3	-1.78	-1.96
SLC16A14	0.49	-0.26	0.23	-3.43	-3.71	-3.82	-4.36	-3.68
OLFML3	0.89	0.23	0.77	-1.6	-1.68	-1.73	-2.33	-2.18
C1orf162	0.66	0.33	0.43	-1.94	-2.1	-2.11	-2.21	-2.6
DLG3	0.21	-0.16	-0.14	-2.12	-2.8	-3.44	-3.73	-3.54
NTSR1	-0.03	-0.29	0.02	-1.42	-1.89	-2.29	-2.32	-2.3
ACER2	0.32	-0.09	0.24	-1.47	-1.59	-2.08	-2.47	-2.25
MLC1	0.58	0.06	0.14	-1.31	-1.25	-1.83	-2.07	-1.81
HEY2	-0.01	-0.16	-0.15	-2.19	-2.99	-2.44	-2.92	-2.24
FLT3	0.63	0.31	0.16	-1.55	-2.69	-2.18	-2.51	-2.44
PDGFD	0.2	0.07	0.06	-1.3	-2.11	-1.82	-1.79	-1.86
PGM5	0.86	0.52	0.38	-1.06	-2.81	-2.13	-3.03	-2.79
LOC100499405	0.32	0.07	-0.1	-1.35	-1.03	-2.21	-1.71	-2.16
TUBA4A	0.4	-0.07	-0.35	-1.88	-1.07	-1.98	-1.83	-2.53
CX3CR1	0.47	0.02	0.16	-1.99	-2.02	-2.7	-4.12	-3.63
TNFSF14	0.21	-0.27	-0.19	-0.99	-1.06	-1.56	-2.08	-2.08
TESC	0.28	-0.08	-0.13	-1.09	-0.99	-1.44	-2.28	-2.54
IRAK1BP1	0.5	0.4	0.68	-0.8	-0.96	-1.51	-2	-2.38
CD6	0.46	-0.06	0.26	-1.54	-1.03	-1.63	-2.38	-2.13
DBN1	0.14	-0.25	0.1	-1.55	-1.19	-1.6	-2.21	-2.52
KIRREL	0.24	-0.14	-0.14	-1.74	-1.51	-1.67	-2.16	-2.88
PLEK2	0.59	0.11	0.2	-1.46	-1.27	-1.65	-1.95	-2.77
NGEF	0.4	0.21	-0.16	-1.53	-1.41	-1.65	-2.36	-2.84
DPF3	0.2	0.08	-0.02	-1.39	-1.71	-1.51	-2.14	-2.68
LBH	0.21	-0.06	0.02	-1.37	-1.58	-1.34	-1.83	-2.25
ULBP3	0.22	-0.08	-0.71	-1.67	-1.51	-1.56	-2.45	-2.42
SLC2A3	0.23	-0.07	0.05	-1.05	-0.77	-1.84	-2.01	-2.69
SLC22A18AS	0.32	-0.05	0.07	-0.71	-1.18	-2	-2.64	-2.75
PELI3	0.25	-0.03	-0.01	-0.25	-0.59	-1.59	-2.02	-2.09
TNFSF11	0.02	-0.25	-0.07	-2.79	-2.77	-2.67	-2.63	-3.95
KIAA1462	0.18	-0.25	-0.05	-1.42	-1.35	-0.9	-1.3	-2.07
FAM113B	0.48	-0.13	0.12	-2.51	-1.88	-0.96	-2.36	-2.33
KCNQ3	0.32	-0.01	0.15	-1.66	-1.54	-0.55	-2.03	-2.27
SUCNR1	0.24	-0.1	0.1	-1.88	-2.6	-1.34	-1.54	-2.01
NUDT16P1	-0.07	-0.14	0.53	-1.53	-2.12	-1.27	-1.9	-1.94
NR2F1	0.12	-0.41	0.06	-1.78	-2.46	-0.61	-2.19	-1.76
GPR82	-0.36	-0.5	-0.03	-1.22	-1.69	-1.28	-2.13	-1.31
C21orf7	-0.05	-0.05	0.23	-0.55	-1.88	-1.71	-1.66	-2.5
CCL21	0.35	-0.05	-0.41	-0.67	-2.24	-1.44	-2.65	-2.86
GPR160	0.39	0.15	0.44	-0.16	-2.07	-1.13	-2.04	-2.17
TRNP1	0.22	0.11	-0.22	-1.17	-1.8	-2.12	-2.62	-3.03
JAZF1	0.02	-0.11	-0.08	-0.96	-1.67	-1.9	-2.69	-2.95
BEX1	0.17	-0.05	-0.1	-0.71	-1.33	-1.3	-1.89	-2.02
SESN3	0.79	0.67	0.42	-0.66	-1.24	-0.92	-2.26	-2.39
EIF4E3	0.16	0.18	0.23	-0.16	-1.15	-1.28	-1.77	-2.06
HVCN1	-0.04	-0.11	-0.19	-0.68	-1.16	-1.14	-2.3	-2.26
KBTBD7	0.93	0.55	0.55	0.1	-0.75	-0.9	-2.23	-2.04
DEPTOR	0.42	0.4	0.36	-0.05	-1.21	-0.9	-2.78	-2.36
TRAF3IP3	0.2	-0.03	0.04	-0.98	-0.99	-1.11	-2.44	-2.56
LOC100506844	0.18	0.15	0.35	-0.59	-0.84	-0.7	-1.98	-2.3
TSPAN2	0.1	-0.15	0.38	-0.89	-1.31	-1.17	-2.43	-2.51
RPS27L	0.22	0.18	0.32	-0.27	-1.01	-0.83	-1.67	-2
TGFBR1	0.3	0.16	0.28	-0.49	-1.3	-0.94	-2.38	-2.39
UBE2E3	0.25	0.09	0.27	-0.45	-1.09	-0.69	-1.83	-2.09
C7orf70	0.05	0.12	0.03	-0.24	-0.87	-0.7	-1.97	-2.18
HOPX	0.19	0.02	0.12	-0.27	-0.94	-0.6	-2.04	-2.68
EXOC6	-0.07	-0.05	0.24	-0.42	-0.9	-0.5	-1.78	-2.18
FERMT2	0.2	0.18	0.32	-0.3	-0.97	-0.31	-1.95	-2.16
CCDC75	0.23	0.37	0.43	0.14	-0.62	-0.13	-1.82	-2.05
FAM212A	0.23	-0.22	0.04	-1.58	-0.94	-1.54	-3.22	-2.83
C16orf74	0.16	-0.16	-0.23	-1.92	-1.05	-1.02	-3.19	-3
RASGRP2	0.4	-0.54	-0.06	-1.58	-0.31	-1.15	-2.92	-2.97
RAB11FIP5	0.32	-0.03	-0.19	-0.92	-0.44	-0.92	-1.85	-2.23
CENPV	0.07	-0.21	-0.54	-1.14	-0.46	-0.86	-2.15	-2.3
RGS18	0.14	0.13	0.55	-0.85	0.12	-0.51	-2.14	-2.35
C12orf59	-0.25	-0.29	-0.09	-0.79	-0.47	-1.38	-2.69	-2.86
OTUB2	0.14	-0.12	0.02	-0.5	-0.56	-1.19	-2	-2.14
DUSP7	-0.12	-0.17	-0.01	-0.29	-0.51	-1.01	-2.08	-1.95
MEGF9	0.29	0.27	0.27	-0.08	-0.4	-0.52	-2.06	-1.79
S100A16	0.08	-0.22	-0.25	-0.85	-0.31	-0.62	-2.14	-2.82
ADAMTS1	0.06	-0.08	0.11	-0.39	-0.53	-0.61	-2.38	-2.48
S100A2	0.23	-0.13	0.05	-0.33	-0.41	-0.5	-2.4	-2.47
FAM101B	-0.05	-0.14	-0.09	-0.41	-0.4	-0.57	-1.89	-2.26
DANCR	0.14	0.17	0.01	-0.09	-0.15	-0.3	-1.77	-2.15
RBM38	-0.23	-0.39	-0.06	-0.37	-0.35	-0.45	-2.38	-2.36
PTP4A3	-0.32	-0.66	0.09	-1.66	-1.61	-0.95	-2.77	-2.6
FHL2	0.33	-0.16	-0.11	-0.87	-1.18	-0.73	-2.22	-2.17
SLITRK5	0.09	-0.15	0.09	-1.08	-1.42	-0.52	-2.3	-2.65
KCNK13	0.35	0.17	0.15	-0.82	-0.71	-0.15	-2.38	-1.9
EFNB1	0.34	0.06	-0.01	-0.35	-0.45	0	-2.07	-1.43
NT5E	0.16	0.07	0.27	-0.62	-0.65	-0.23	-1.63	-2.58
LAT2	0.26	-0.05	-0.12	-1.04	-0.48	-0.09	-1.79	-2.15
RGS13	-0.69	-0.52	-0.2	-0.47	-2.15	-1.54	-1.35	-1.85
POTEF	-0.64	-1.08	-1.12	-1.19	-0.03	-1.6	-1.39	-2
LOC644936	-0.85	-1.04	-0.9	-1.17	-0.42	-1.25	-1.73	-2.29

## Sheet: DEG LFC>2
Column1	PDIM	TDM	SL.1	CWE	ManLAM	PIM6	H37Rv	Bystander
BBOX1	0.717749	0.0436773	-3.04829	-4.67449	0.277305	-6.71063	-3.6634	-4.16139
LPAR5	0.135137	-0.232251	-2.45681	-3.79194	0.238882	-6.5722	-2.02911	-1.61331
SIT1	-0.00260358	-0.309951	-3.40725	-3.44548	-0.200512	-6.41108	-2.60698	-1.91983
OLFML2B	0.356088	0.0869069	-1.83056	-2.44105	0.045693	-6.3411	-0.236874	0.317504
PDK4	0.865895	0.184319	-2.21013	-4.77608	0.635362	-5.94495	-2.92238	-3.26201
ZNF385B	-0.00360447	-0.31832	-3.7486	-4.84557	0.261925	-5.72859	-4.56265	-4.14788
DLX3	0.0278742	-0.426959	-3.11539	-4.4673	-0.280203	-5.46141	-2.93466	-2.47178
KRT17	0.337257	-0.210282	-1.0832	-2.79961	-0.0237621	-5.45059	-0.295259	0.413433
MYOZ1	0.27349	0.0323375	-1.6536	-2.26554	-0.0866036	-5.36137	-2.45269	-2.4431
MMRN2	0.330174	-0.299014	-3.39866	-4.08119	0.0372932	-5.31761	-2.80864	-2.14024
LOC100128993	0.0688637	-0.262038	-2.17586	-4.12875	0.00685827	-5.21943	-1.0627	-0.685933
PRAM1	0.189741	-0.298156	-2.52702	-3.27061	0.0473044	-5.20822	-2.50019	-1.49108
FAM135B	0.196557	0.0885586	-1.50738	-2.65744	0.145476	-5.02805	-2.6476	-2.1585
FUT7	0.164473	-0.0683935	-2.01759	-3.68293	0.220797	-5.00559	-1.96927	-1.39415
MERTK	0.262548	0.221222	-0.464765	-1.6382	0.0940369	-4.98376	-0.415802	0.229435
NPTX1	0.400746	0.37594	-0.976893	-3.11429	0.0493321	-4.96543	-0.869895	-1.08923
LOC100506585	0.539338	-0.101563	-2.57849	-2.45272	-0.115834	-4.84848	-2.53803	-2.01476
ALOX5	0.361594	0.161828	-1.65145	-2.92491	0.0557772	-4.78025	-0.799838	-0.377626
ID1	-0.0851496	-0.494559	-2.7898	-3.20414	-0.0967716	-4.75408	-2.29676	-1.7491
KLF4	0.280361	0.0616134	-1.80289	-3.38713	0.252085	-4.68395	-2.80916	-1.9684
ID3	0.22074	-0.401844	-2.96063	-3.22426	-0.144339	-4.64232	-2.27953	-1.85172
ACSF2	0.115538	0.0994178	-0.822266	-2.74734	-0.353048	-4.55961	-0.705186	-0.278916
ATP10A	0.303724	0.0147386	-1.73362	-3.07392	-0.0512136	-4.54545	0.0596332	0.0299265
GCNT1	0.381277	0.157619	-2.07576	-3.56954	0.234513	-4.50249	-1.12837	-1.09919
RASD2	0.0188304	-0.407781	-2.22677	-2.4059	0.00575178	-4.48411	-0.894748	-1.41948
GALM	0.222902	0.0156274	-1.49097	-2.0907	-0.121033	-4.47942	-1.12423	-0.936879
SECTM1	0.473145	-0.157592	-1.37808	-2.46988	-0.073291	-4.45318	0.770049	0.733522
MAF	0.235753	0.0737549	-0.961263	-2.44075	0.0797446	-4.4167	-1.70814	-1.17659
FCGR1C	-0.151821	-0.340206	-1.70175	-1.91003	-0.171382	-4.40467	-1.68454	-1.06943
ADAMTS15	0.273627	-0.127245	-1.79975	-2.63696	0.0484659	-4.39691	-0.804518	-0.502088
ST8SIA5	0.237363	-0.131971	-2.04394	-3.09015	0.0357052	-4.38372	-1.28072	-0.795139
IPCEF1	0.0128445	-0.0236276	-0.983015	-2.53268	0.117175	-4.3394	-1.83056	-1.54882
SLCO4C1	0.206087	0.201555	-1.33522	-3.03364	0.244963	-4.30113	-1.4138	-1.66682
ABCC6P1	-0.406126	-0.492646	-1.60999	-2.51851	-0.00120251	-4.28803	-0.0639625	0.629432
ST14	0.338958	-0.00480946	-1.43546	-2.3835	-0.0443362	-4.27363	-1.28921	-0.903889
CEBPE	-0.0938057	-0.420224	-2.24868	-2.10999	-0.409038	-4.26772	-1.36193	-0.889391
PCLO	0.286646	0.042985	-1.61801	-3.00753	0.181296	-4.26738	-1.09771	-0.8741
MNDA	-0.031075	-0.167428	-1.64139	-2.65397	0.091858	-4.23326	0.559008	0.908478
SNCG	0.204253	-0.0556815	-2.65243	-3.74004	-0.305013	-4.21973	-4.19083	-2.37758
FAM46C	0.223018	-0.0763143	-1.5825	-3.18177	0.195868	-4.21124	-2.86401	-3.52394
FCGR1A	0.134733	-0.139351	-1.64272	-2.17557	-0.04588	-4.20339	-1.71238	-1.46692
ADCY7	0.325918	-0.0589729	-1.93272	-2.81198	-0.0652147	-4.19938	0.0192333	0.218644
INA	0.165124	0.105413	-1.42823	-3.05094	0.254443	-4.17174	-1.20077	-1.55161
ADORA3	0.333097	0.121511	-1.95851	-3.53361	0.0829396	-4.14196	-2.07697	-1.64532
LPL	0.189613	-0.0373349	-1.60993	-3.28232	0.249697	-4.10426	-2.25094	-1.51818
DHRS3	0.0226322	-0.353875	-1.7661	-2.40656	-0.157936	-4.09914	-1.4538	-1.0324
PTPRO	0.121616	-0.00830295	-1.07598	-2.40986	0.130514	-4.09076	-1.21624	-0.99495
VSIG2	0.170915	-0.282545	-2.27457	-2.28657	-0.286485	-4.08608	-2.69473	-2.69647
DEF6	0.128523	-0.181351	-1.54192	-2.06175	-0.00863048	-4.0812	-1.27576	-0.848706
ANTXR1	0.193938	0.160935	-1.85726	-3.47356	0.130419	-4.07076	-2.22906	-1.90471
CECR6	0.0230455	-0.157568	-1.20638	-2.11905	-0.0495862	-3.96756	-1.15851	-1.12443
TNFAIP8L3	0.138138	0.0335917	-1.53509	-2.48941	0.0115301	-3.94084	-1.77639	-2.07526
SPNS2	0.538378	0.211476	-1.14911	-2.41501	0.0169407	-3.93535	-2.08009	-1.89221
RGS14	0.361066	0.0503842	-1.89753	-2.37845	-0.0113437	-3.92078	-2.76412	-2.19631
RTN4R	0.115256	-0.0147444	-0.257858	-1.22276	0.633482	-3.91883	-0.687773	0.374006
CAMK2B	0.0357886	-0.328611	-1.16389	-1.74511	-0.196513	-3.90554	-1.42516	-0.98198
SEMA3G	0.341221	0.0132873	-1.0913	-1.79081	-0.244945	-3.90396	-0.694202	-0.0985357
KLHL4	0.266056	0.0325187	-0.873971	-1.78989	0.128493	-3.89043	-1.72405	-1.76627
PLB1	0.259325	-0.139972	-1.65877	-2.26289	-0.589154	-3.8649	-1.47418	-1.01697
NAPSB	0.148492	-0.438345	-2.57127	-1.63032	-0.495538	-3.85364	-2.37758	-2.53561
C1QA	0.239673	-0.195247	-1.84233	-1.23119	-1.43842	-3.85063	-2.31772	-0.96414
CYSLTR1	0.336258	0.349855	-0.603429	-2.7277	0.321092	-3.82684	-1.50638	-1.02901
UBXN10	0.503393	0.377441	-1.62859	-1.90739	0.286556	-3.82316	-3.71481	-1.71226
PPP1R3G	-0.156849	-0.309372	-1.40172	-2.56994	0.0196681	-3.81853	-1.89326	-1.58068
SLC16A14	0.486056	-0.26438	-3.42818	-3.70995	0.225547	-3.81823	-4.35542	-3.67943
CDKN1C	-0.441819	-0.650963	-2.38096	-1.37397	-1.26851	-3.78384	-2.4165	-2.0067
C10orf54	0.626878	0.0281989	-1.98075	-2.39343	-0.0404098	-3.78041	-1.54562	-1.22155
LOC157627	-0.20546	-0.280691	-1.48392	-2.34992	0.0619291	-3.76481	-0.155722	0.2233
EFR3B	0.297041	-0.205411	-2.40823	-2.08159	-0.2202	-3.76091	-1.59771	-1.40205
TMEM191B	0.135559	-0.370347	-0.912237	-1.19776	0.0435246	-3.73376	-1.23475	-0.788321
HAVCR2	0.192307	0.0376631	-1.35661	-2.14593	0.0133774	-3.72688	-1.24504	-1.08983
PECAM1	0.0996685	-0.0118646	-1.55449	-1.54824	-0.0555922	-3.70869	-0.863042	-1.13322
CAMK1	0.252094	0.0576313	-0.842483	-1.97659	-0.104228	-3.69238	-1.77369	-1.56754
LRRC4	0.303358	-0.0386426	-1.93061	-2.60018	-0.084331	-3.68679	-2.02498	-1.50389
EPHB3	0.44081	0.00982025	-1.66076	-1.18965	-0.51525	-3.67611	-1.49643	-0.943965
APBB1IP	0.270833	0.0773963	-1.27463	-2.40717	0.118811	-3.67555	-1.85612	-1.63492
LOC653075	0.205905	-0.199652	-2.06457	-2.45543	-0.123265	-3.66509	-0.221533	0.336738
FAM70A	0.00325785	-0.054868	-0.745074	-1.31854	0.0388912	-3.63627	-0.885558	-0.763163
ZNF521	0.476843	0.219472	-1.28788	-2.04862	0.0853772	-3.63217	-0.935128	-0.699628
SCAMP5	0.343646	-0.151992	-1.56841	-1.84841	-0.158678	-3.63137	-2.00189	-1.26368
C17orf108	0.342522	0.188404	-0.556921	-1.74022	0.0672384	-3.61563	-1.70236	-1.68198
TREM2	0.325878	-0.0403229	-1.50122	-2.29324	-0.225703	-3.61217	-1.76154	-1.38885
CLEC3B	0.161334	-0.238423	-1.7408	-2.50846	0.570429	-3.60456	-2.50793	-2.4472
TLR3	-0.386688	-0.542954	-1.14766	-4.84301	-0.680539	-3.59415	1.45102	1.00762
CCR2	0.370806	-0.148558	-1.09253	-0.732138	0.196598	-3.58806	-3.75564	-2.83928
PLXDC2	0.322209	0.104107	-1.37491	-1.90974	0.0648148	-3.58297	-1.67845	-1.20311
SUSD3	0.456749	-0.0219957	-1.1205	-1.55302	-0.0886194	-3.56081	-1.68166	-1.35856
ECRP	-0.232106	-0.533642	-1.93111	-2.4543	-0.0937186	-3.54495	-2.04738	-2.45429
LOC153684	0.130475	-0.522928	-3.08818	-2.95019	-0.455117	-3.52861	0.94881	1.06686
CCDC74B	-0.391385	-0.596599	-0.874216	-1.31833	-0.475624	-3.51877	-1.51989	-0.93212
SH3TC1	-0.0974201	-0.18225	-0.775423	-2.15761	0.116196	-3.50955	-0.431132	0.169321
FADS2	0.338465	0.0461531	-0.894579	-1.95469	-0.357965	-3.49737	0.107271	0.477212
PCDH18	0.203356	0.266724	0.037193	-1.34263	0.38682	-3.4949	-0.0437862	-0.856084
C11orf45	0.208171	-0.0230782	-1.02113	-2.10638	0.0778018	-3.48225	-0.831258	-0.560916
ARHGAP18	0.0520745	0.0916423	-0.728195	-2.07275	0.217507	-3.45217	-1.71435	-1.7107
METTL7B	0.457216	0.0108849	-2.22954	-2.56691	-0.13796	-3.452	-3.06262	-2.77947
PKDCC	0.417905	0.038103	-1.32196	-2.52877	-0.194895	-3.44905	-1.66326	-1.43901
TRPM8	0.214136	0.0371605	-0.992264	-2.24263	0.226356	-3.44673	-1.33051	-0.992133
DLG3	0.208578	-0.158385	-2.1198	-2.79833	-0.135358	-3.44423	-3.72574	-3.54306
ZNF395	0.139555	-0.0924934	-1.27766	-1.73665	-0.0241922	-3.43368	-1.25672	-0.925913
MLXIPL	0.051843	-0.0980773	-0.762286	-1.78391	-0.0671637	-3.4331	0.025293	0.304598
EVL	0.119913	-0.192973	-1.54688	-2.20495	-0.188981	-3.43307	0.065515	0.337878
ANKRD35	0.298703	-0.0608617	-1.53006	-1.47097	-0.236438	-3.42057	-2.72188	-2.33144
LILRA2	0.414605	-0.220214	-1.06975	-4.60004	-0.390805	-3.40589	-2.3564	-2.05031
SPNS3	0.0799878	-0.235039	-2.04063	-2.33549	-0.183569	-3.40391	-2.0394	-1.55076
ZNF280A	0.574722	0.207498	-2.10716	-2.81143	0.548327	-3.39927	-2.7402	-4.07883
ABCC6P2	-0.408507	-0.287207	-0.7173	-4.44411	0.146277	-3.39148	-1.66224	-0.99685
TGFBI	0.370852	0.0660771	-1.44385	-2.06372	-0.0510829	-3.38247	-0.438603	-0.464961
VPS37D	-0.0801557	-0.277043	-0.483666	-2.05815	0.231691	-3.38058	-3.43969	-1.88918
DOK2	0.199492	-0.0370735	-1.28649	-1.75306	-0.0851853	-3.37647	-1.40972	-1.19319
ESAM	0.290865	-0.168983	-1.98749	-2.43496	-0.20895	-3.36924	-1.86977	-2.00374
SIGLEC11	0.24946	0.0285596	-1.41883	-1.92861	-0.295022	-3.36599	-0.664164	-0.710874
ABCC6	0.285191	0.117104	-0.697823	-2.24056	0.147354	-3.36515	-0.387559	-0.0137503
HOXA13	0.603494	0.231937	-1.20826	-2.11797	0.346078	-3.36143	-2.95071	-2.58375
CELSR2	0.395289	0.0732307	-1.4225	-1.91908	-0.106732	-3.3601	-0.705112	-0.0460053
MAN1C1	0.438225	0.0869874	-1.36192	-2.20232	0.0501845	-3.3551	-1.52367	-0.420356
KIAA1274	0.411602	-0.000407429	-2.03871	-2.9549	-0.217402	-3.35374	-2.36201	-1.94682
GALNTL1	0.454316	0.196961	-0.518525	-2.44046	0.319366	-3.34513	-1.17863	-0.954306
ADRB1	0.0240735	0.0426729	-1.62479	-2.08667	-0.0814774	-3.33156	-1.9331	-1.74557
DYSF	0.383478	-0.0826565	-2.09598	-2.81347	-0.132445	-3.32682	-2.28317	-2.73667
TREML1	0.00908277	-0.0912794	-1.08797	-1.36987	-0.378328	-3.32514	-0.815873	-0.635275
NOS2	0.365354	-0.252465	-2.4923	-3.25962	0.134008	-3.32446	-0.164732	-0.591478
NRGN	0.364059	0.0818427	-1.44609	-2.49646	0.0541702	-3.29767	-2.11461	-2.16965
LOC653061	0.276222	-0.0968941	-1.43849	-2.58956	0.229217	-3.27583	-0.245427	0.152163
RNASE1	0.822218	0.421912	-0.907547	-2.07516	-0.162211	-3.27575	-2.30901	-1.49225
TSPAN32	0.250681	-0.151156	-1.602	-2.49774	0.0219223	-3.26858	-0.927742	-0.745527
S100B	0.485065	-0.312661	-2.41999	-0.781273	0.167275	-3.26124	-1.8666	-2.15643
ITGA11	0.664077	0.199548	-1.48563	-2.03395	0.0187057	-3.25537	-0.977459	-1.23379
ACPP	0.195792	0.145267	-0.772399	-2.10654	0.0721718	-3.25459	-1.07878	-0.77168
FRG2	0.211934	0.00257414	-2.50421	-2.15764	0.173365	-3.24068	-1.69338	-0.605266
TCTEX1D1	-0.0993003	0.0311471	-0.330286	-2.11722	0.154054	-3.23755	0.0179166	-0.232047
C3AR1	0.343607	0.16287	-1.16191	-1.73882	0.352762	-3.23145	-0.508514	-0.3744
CBFA2T3	-0.065523	-0.138259	-1.05404	-2.16493	-0.0445202	-3.22672	-1.64852	-0.945861
RASGEF1C	0.489432	0.383571	-1.06462	-1.99725	-0.177282	-3.2224	-2.4942	-2.40145
IBSP	-0.0258901	-0.278092	-0.998142	-2.52992	-0.110862	-3.21934	-1.17302	-1.87476
GAS7	0.309071	0.24812	-0.311245	-0.941831	0.0341702	-3.20614	-0.0740925	-0.184703
RAP1GAP2	0.367126	0.0428657	-1.5252	-2.30793	-0.0560285	-3.20038	-1.40239	-1.20602
C19orf59	0.181837	-0.206812	-1.42339	-1.95531	-0.312508	-3.19534	-2.51569	-3.10078
PPARG	0.263234	0.065503	-0.977642	-2.31336	0.0419302	-3.19308	-2.07508	-1.87
CD180	-0.00369274	-0.139967	-0.921574	-1.80629	-0.057503	-3.1929	-2.43205	-1.5951
DOPEY2	0.227489	-0.0145035	-1.02528	-1.73671	-0.0115872	-3.19158	-1.0332	-0.763982
MRC1	0.484866	-0.214877	-2.63655	-2.65067	0.29281	-3.17694	-1.30837	-1.86426
BSPRY	-0.246961	-0.688126	-3.44352	-3.96941	-1.60067	-3.17103	-2.08067	-2.29566
DISP2	0.152442	-0.0971907	-1.24391	-1.75208	-0.243101	-3.1649	-2.17043	-1.43616
HOXA-AS5	0.0254925	-0.344481	-2.02083	-1.0705	-0.496622	-3.16432	-2.24608	-0.983405
FGD4	-0.110584	-0.534811	-2.76416	-2.3637	0.222419	-3.15403	-2.42295	-2.04925
PLCB2	0.255094	-0.0922371	-1.44666	-1.62419	-0.11719	-3.12691	-0.631875	-0.256706
LOC100505702	0.245443	0.22302	-0.788026	-2.02424	0.324426	-3.12378	-0.899747	-0.704266
GPRIN3	-0.10407	-0.31008	-1.50398	-1.19644	-0.00832209	-3.12239	-1.35061	-1.77799
ITGA3	0.268427	-0.157236	-1.54276	-2.0587	-0.0388134	-3.11491	-1.18086	-1.04113
ADRB2	0.344548	-0.184272	-1.91962	-2.51557	-0.157256	-3.11345	-2.28409	-2.19362
GSTA4	0.486773	0.0484224	-1.52775	-2.40813	-0.170852	-3.09471	-2.37846	-2.16225
EBP	0.0622458	-0.256287	-1.36743	-1.70587	-0.624316	-3.09348	-1.69225	-1.49394
MSR1	0.114778	-0.067268	-1.33296	-2.37188	0.177353	-3.08488	-1.22627	-1.13699
ATP6V0D2	-0.24516	-0.177911	-1.41638	-0.858005	-0.0249734	-3.08097	-2.28432	-1.63489
FOS	0.265945	0.267116	-0.157168	-1.29495	-0.0508637	-3.07653	-0.20177	-0.284727
GLIPR2	0.120659	-0.14979	-1.24796	-1.89535	-0.292686	-3.07215	-1.3085	-1.69327
ZNF608	0.56016	0.415592	-1.47667	-3.71118	-0.0907831	-3.05685	-0.171936	-0.189185
LOC100144595	-1.3564	-3.54684	-4.08373	-0.885015	-3.8547	-3.05034	0.685492	0.898264
SNCB	-0.175888	-0.666538	-1.13294	-2.5846	-0.588314	-3.02852	-0.516972	-1.39631
PKIB	-0.0897956	0.0258346	-0.410046	-1.61521	0.0945212	-3.02719	-0.886562	-1.14366
LOC145783	0.320987	0.100103	-0.96774	-1.95578	0.168576	-3.02433	-1.24683	-1.02589
HSPB7	0.0631052	-0.0394783	-0.712265	-1.79147	-0.0100335	-3.02201	-1.39165	-1.71921
LOC100507632	-0.348358	-0.416274	-0.869033	-1.74742	-0.28391	-3.01285	-1.13389	-1.32904
ETV5	0.0998863	-0.0120862	-1.29583	-2.16687	-0.0184463	-3.01159	-1.99642	-1.84726
FAM84B	0.316402	0.00172999	-1.77705	-2.3471	0.470928	-3.01016	-0.879284	-1.0783
KRT15	0.490013	0.178278	-2.73599	-1.46297	0.00873498	-3.00859	-0.777576	-0.269172
SV2A	0.0295859	-0.334906	-2.04311	-2.8893	-0.845342	-3.00723	-1.48636	-1.50032
SNAI3	0.149034	-0.18843	-1.33207	-2.17008	0.194205	-3.0052	-1.76385	-1.19604
CNIH3	0.0253283	-0.13918	-1.19293	-1.45355	-0.0795276	-2.99814	-2.05732	-2.03293
RIMS3	0.356481	0.0762953	-1.22525	-1.60602	-0.0728096	-2.99126	-1.56655	-1.33824
C20orf197	-0.0953393	-0.352887	-1.20906	-1.74763	0.195529	-2.98905	-1.52522	-1.3485
NR5A2	-0.0728967	-0.249959	-2.12035	-3.02772	0.389725	-2.98737	-2.86882	-3.32315
MPST	0.0666873	-0.214213	-0.902766	-1.42388	-0.200016	-2.98465	-1.57645	-1.22318
MLNR	0.247942	0.053239	-0.98306	-3.48353	0.19612	-2.98432	-2.91395	-2.21002
OR2W3	-0.0019177	-0.213163	-1.95479	-3.65012	-1.50958	-2.98385	-2.91105	-2.697
C6orf223	0.0143814	-0.0927179	-0.743957	-1.32796	-0.195596	-2.98294	-0.054562	-0.308321
C9orf139	-0.1111	-0.398029	-1.51591	-1.45946	0.142033	-2.98159	0.404961	1.01912
SPINT1	0.307405	-0.0223292	-1.1067	-1.79379	-0.044799	-2.97933	-0.906778	-0.569545
CCDC149	0.304278	0.220655	-0.725344	-1.70495	0.0274775	-2.97224	-1.52253	-1.43066
TMC8	0.15995	-0.270079	-1.84315	-1.89193	-0.142467	-2.97207	-2.22114	-1.74974
CAT	0.2018	0.0359158	-0.900876	-1.84396	-0.0785911	-2.97144	-1.63771	-1.61392
CHST13	-0.275053	-0.316552	-0.979237	-1.48523	0.354505	-2.97031	-1.01745	0.0522895
CEBPA	0.098206	-0.140085	-1.06874	-1.63985	-0.0841059	-2.96829	-1.72568	-1.48697
CRYBB1	0.299535	-0.0678676	-1.21034	-2.15284	-0.301404	-2.9521	-1.91422	-1.97367
XK	0.0728144	0.226362	-0.453345	-2.03877	0.152251	-2.94986	-1.22865	-1.19378
KCNJ2-AS1	-0.00809356	0.194859	-1.335	-1.61001	-0.23677	-2.94716	-1.49223	-1.23396
LYL1	-0.498806	-0.457444	-1.16593	-2.07737	0.0498386	-2.92182	-2.0562	-1.14955
SPN	0.0494001	-0.136097	-1.18286	-1.5842	-0.242257	-2.92155	-1.01896	-0.70501
CD163	0.234604	0.115039	-1.17391	-2.18771	0.00701107	-2.91896	-0.300843	0.0351598
LY9	0.220834	-0.163038	-1.73583	-2.01792	0.141485	-2.91391	-2.72625	-2.01861
CDCP1	0.382922	0.068074	-0.963059	-1.01965	-0.282048	-2.91391	-0.660396	-0.781906
PTPRC	0.0638506	0.0696242	-0.693921	-1.79443	0.191504	-2.90638	-0.169046	-0.095014
CORO2B	0.301011	-0.0872901	-1.71778	-2.2637	-0.187509	-2.89648	-1.85699	-1.8947
ARHGAP26	0.163736	0.105093	-0.648185	-1.30367	-0.00762987	-2.88864	0.334554	0.258142
ACCN2	0.390929	0.115441	-1.06243	-2.06636	-0.0180438	-2.88809	-1.79914	-1.43547
EPPK1	0.235821	-0.216645	-1.56834	-2.60711	0.504379	-2.88566	-1.90057	-0.722707
USP18	0.588357	0.161713	-1.16806	-0.974406	0.0486992	-2.88464	3.86723	3.16572
FAM125B	0.329367	0.116933	-1.08849	-1.57445	-0.0912528	-2.87693	-0.46188	-0.433605
CCDC74A	0.216162	0.0707588	-0.706104	-1.41461	-0.0830974	-2.87583	-1.46988	-0.962312
AHNAK2	0.293575	-0.132857	-1.49965	-1.82675	-0.185568	-2.87434	-1.03777	-0.771007
PRKAR2B	0.257772	0.221868	-1.22643	-2.41241	0.104924	-2.87225	-2.17206	-2.11189
CD300LB	0.413908	0.0899176	-0.111724	-0.69956	-0.015101	-2.86204	0.442618	0.458778
LOC606724	-1.12101	-1.156	-1.73149	-0.595042	-0.799268	-2.85833	-1.54711	-0.794243
SIGLEC16	0.0957277	-0.0986414	-1.18944	-1.70198	-0.269095	-2.853	-0.575993	-0.544838
DHCR24	0.288456	0.0170103	-0.98601	-1.97499	-0.174939	-2.83796	-0.932788	-0.865037
HOXA7	-0.309807	-0.717345	-1.31995	-2.54928	-0.837448	-2.83794	-3.5599	-2.97033
SORL1	0.397422	-0.00948853	-1.95346	-2.08656	0.168706	-2.83569	-1.98629	-1.7222
HTR1B	1.62281	0.735735	-3.99454	-2.80058	0.76846	-2.83525	-4.91594	-3.31659
GAL3ST4	-0.33056	-0.68879	-2.9188	-2.04921	-0.568395	-2.82072	-1.60585	-1.44744
SHMT1	0.306087	0.193716	-1.1441	-1.55851	-0.100111	-2.81424	-1.72941	-1.52196
SLC2A5	0.260888	0.021845	-0.579575	-0.88245	0.0195471	-2.81417	-0.819687	-0.661508
DLEU7	-0.221965	-0.344471	-1.61338	-4.08318	-0.132027	-2.81364	-2.2125	-0.860521
SH2D3C	0.19723	-0.261128	-1.83608	-2.16281	-0.311193	-2.80538	-1.28042	-1.22458
EMP1	0.146788	0.0600811	-0.414241	-1.63535	0.0919144	-2.8027	-1.09538	-1.25306
CXCR2	-0.183393	-0.824301	-1.93782	-0.635568	-0.146102	-2.80095	-2.12177	-1.8801
EPS8	0.140897	0.00118852	-1.13111	-2.56479	0.170711	-2.80055	-1.65858	-1.75373
ATP8B1	0.0808958	0.0946658	-0.924557	-1.92369	0.129598	-2.79681	-1.7386	-1.48382
SMYD3	0.106032	-0.0853625	-1.10186	-2.05413	-0.115144	-2.79665	-2.32853	-2.41229
NES	0.132331	-0.0546011	-1.00572	-1.59846	0.0801966	-2.78492	-1.60081	-1.72248
B3GNT8	-0.0878126	-0.42016	-1.10282	-1.3016	0.0462484	-2.78124	-2.92689	-2.05945
CCR1	0.383031	0.149399	-0.854012	-1.3461	0.083955	-2.77764	-0.0595242	-0.219107
COL22A1	-0.070043	-0.164596	-1.29258	-1.28051	-0.0385192	-2.77755	-1.50513	-1.86843
ZMYND12	0.546267	0.460599	-0.422184	-1.40598	0.477431	-2.77517	-1.6578	-1.5138
BBS9	-0.321244	-0.11078	-0.433748	-1.66319	-0.931181	-2.77446	-0.634175	-0.645459
TEX9	-0.559578	-0.207893	-0.425642	-1.67454	0.0980365	-2.77339	-1.77897	-2.06746
NLRC4	0.0628017	0.0623222	-0.868843	-2.42832	0.161328	-2.7721	-0.97903	-0.993034
PECR	0.174002	-0.0638545	-1.0215	-0.963509	-0.188289	-2.76873	-1.22083	-1.18589
SLC11A1	0.258398	-0.178453	-1.75891	-1.19571	-0.0951791	-2.76393	-1.78376	-1.59373
SEPP1	0.452433	0.110291	-1.50911	-3.01326	0.235959	-2.7631	-1.27919	-1.86494
DIRC3	-0.440252	-0.390558	-0.646658	-1.59728	0.233556	-2.75297	0.415693	-0.142026
PARVG	0.357514	0.0790661	-1.25434	-1.61089	-0.0891955	-2.75226	-0.992819	-1.04693
SCRN1	0.0420008	-0.143197	-1.47143	-1.91677	-0.0657819	-2.75137	-0.82095	-1.32543
ADRA2B	0.0707247	0.0440776	-0.819985	-1.51876	0.360005	-2.74346	-2.624	-1.57068
CNN2	0.143782	-0.155079	-1.51248	-1.87304	-0.275093	-2.73817	-1.84055	-1.84171
CXADR	-0.0169301	0.141154	-0.318332	-1.64001	0.348497	-2.73534	-1.95191	-1.88158
SLC26A11	-0.02325	0.0583207	-0.121821	-0.883952	-0.193618	-2.73007	0.788458	1.11727
INPP5D	0.308613	0.0373564	-1.0882	-1.542	-0.0355759	-2.72595	-0.59996	-0.711733
ITGA4	0.158579	0.146368	-0.743294	-1.82299	0.20528	-2.72225	-0.634767	-0.550168
PRICKLE1	0.198887	-0.101163	-1.88488	-1.84637	-0.00824209	-2.71707	-1.62847	-1.90716
CLCN4	0.691298	0.398195	-1.06199	-2.39106	0.23496	-2.71601	-2.22004	-1.66607
DCLK2	0.532293	0.467504	-0.84119	-2.1144	0.103306	-2.70904	-1.90214	-1.54826
CARNS1	0.0846291	-0.0229673	-0.604033	-1.74587	-0.0887597	-2.70827	-0.0954756	-0.00114953
SPARCL1	0.148894	0.141719	-0.84794	-2.08117	0.242834	-2.70669	-0.55257	-0.305141
CX3CR1	0.472963	0.0246957	-1.98986	-2.0177	0.163944	-2.7048	-4.11604	-3.63009
RPL23P8	-2.85986	-3.19983	-2.28654	0.53934	-2.63757	-2.70367	-1.86174	-1.43159
TRERF1	0.171188	-0.0408578	-0.873459	-1.26983	0.12491	-2.6977	-0.471815	-0.108861
HOXA5	-0.115468	0.117269	-0.987955	-0.229424	-0.376735	-2.69733	-3.85399	-2.38468
EFCAB4A	-0.143663	-0.288142	-1.02274	-1.47454	-0.0301033	-2.69627	-0.0290338	0.591072
SFXN3	0.070841	-0.156747	-0.886716	-1.20989	-0.253699	-2.69175	-1.05369	-1.10552
RARRES3	-0.24622	-0.623874	-1.58414	-2.47732	-1.87695	-2.68891	-2.17549	-1.73097
BMP8B	0.35839	0.00148149	-1.52673	-1.90324	-0.0659255	-2.68879	-1.73283	-1.64222
TMEM86A	0.230536	0.0257677	-0.976537	-1.46449	-0.0818223	-2.68689	-1.66743	-1.08645
ZNF618	0.172585	-0.0353862	-0.93719	-1.21579	-0.0371188	-2.68636	0.0425264	-0.266541
CD1D	0.270444	-0.190785	-1.43006	-1.58701	-0.13441	-2.68426	-1.70456	-1.3433
SESN1	0.29188	0.159772	-0.951605	-2.26764	0.288453	-2.67967	-2.74388	-2.0293
KCNQ1	0.371105	0.0266998	-1.41768	-2.35167	-0.151157	-2.67583	-1.88153	-1.99336
C8orf73	-0.1575	-0.322973	-0.848928	-1.24653	-0.227969	-2.67019	-0.0454879	0.351586
NXPH3	0.188876	-0.317613	-2.12532	-3.66877	-0.686083	-2.66949	-1.89649	-2.24241
ITPKB	0.201664	-0.128917	-0.971838	-0.885152	-0.0326528	-2.66628	-0.575382	-0.379307
TNFSF11	0.0184203	-0.245519	-2.79074	-2.76583	-0.0658943	-2.66529	-2.63032	-3.95267
RCN3	-0.311322	-0.384205	-0.949049	-1.24888	-0.33037	-2.66523	0.485313	1.2973
GAS2L3	0.0781514	0.179677	-0.824012	-1.74864	0.150241	-2.66058	-0.256032	0.0030685
CUX2	0.12396	0.107088	-0.605568	-1.5501	0.118505	-2.65998	-1.6351	-1.52586
SLC9A7P1	0.140099	-0.165503	-1.62807	-1.02637	0.124113	-2.65163	-1.78088	-1.53235
METTL7A	-0.176238	-0.170515	-0.479324	-1.07809	-0.163132	-2.64956	-1.42304	-0.58646
SLC16A13	0.184394	-0.292395	-1.37184	-1.65904	-0.277878	-2.64522	-1.16039	-1.01504
KIAA0226L	0.0290125	-0.18777	-1.17746	-1.86172	0.0827473	-2.64499	-0.551161	-0.749444
CD36	0.11454	0.0954848	-0.553157	-1.92139	0.213452	-2.64317	-1.06312	-0.559707
PYCARD	0.183096	-0.100129	-0.885662	-1.06973	-0.252321	-2.64068	-2.0247	-1.48465
EPHX2	0.369172	0.222304	-0.680025	-0.739814	0.0360546	-2.635	-1.12066	-1.0645
ACSS3	0.05119	-0.206221	-0.382505	-1.73207	0.29267	-2.629	-1.33682	-1.05552
C14orf1	0.265282	0.196486	-0.681501	-1.67003	-0.0242695	-2.6285	-1.09711	-1.16184
SIGLECP3	0.337242	0.09389	-0.975467	-1.32408	-0.0158642	-2.6216	-1.82888	-1.75414
CDR2L	0.301054	0.0755132	-1.07409	-1.29442	-0.361337	-2.61992	-2.43026	-2.51719
CLSTN3	0.625957	0.153464	-1.08748	-0.95932	-0.117151	-2.60845	0.561894	0.389678
FFAR2	-0.324701	-0.30353	-1.61576	-0.623659	-0.122611	-2.59596	1.60298	1.61127
VCAN	0.537352	0.193574	-1.89858	-1.65813	0.384478	-2.58755	-1.44803	-1.65561
CORO2A	0.240337	-0.335572	-2.12801	-1.155	-0.345869	-2.58587	-1.98957	-2.07617
FAM184B	0.142676	-0.0624775	-1.12175	-0.980339	0.0352444	-2.58515	-0.387536	-0.541607
USP2	0.0597021	0.00761469	-0.343614	-0.876859	-0.207594	-2.58421	-1.93857	-1.74469
RASAL3	0.23058	-0.173278	-1.55369	-1.89551	-0.148528	-2.58386	-1.9823	-1.85353
CDKN2C	0.318854	0.168164	-0.980043	-2.17738	-0.040525	-2.57957	-1.40753	-1.02756
C11orf21	0.221408	-0.0979764	-1.72757	-1.68244	-0.148804	-2.57896	-1.43092	-1.0934
TOX2	0.50558	0.0447226	-1.63757	-2.37736	0.0906955	-2.5787	-2.31265	-2.99131
ZNF815	0.324213	-0.294198	-0.850492	-0.631135	-0.0586101	-2.57811	0.168021	0.139887
ERMP1	0.29001	0.171752	-0.732407	-2.23145	0.236108	-2.56923	-1.66684	-1.24602
KIF3C	0.402346	-0.0913523	-1.59929	-1.59168	-0.137387	-2.56741	-1.08977	-1.14812
EEF1A2	0.144032	-0.161996	-0.768434	-1.72831	-0.283697	-2.55985	-2.04605	-1.86434
PGA3	0.60248	0.146377	-1.13664	-1.76822	-0.204262	-2.55403	-1.46831	-1.45148
PLP2	0.159625	-0.115142	-1.69263	-2.12381	-0.216316	-2.54405	-1.95709	-2.42855
MVK	0.204828	-0.0177908	-0.379745	-1.59661	-0.170769	-2.54265	-0.998383	-1.33556
FN3K	-0.0399618	-0.12313	-1.19673	-2.07144	-0.492963	-2.54056	-1.79692	-1.20728
GJA1	-0.386773	-0.382668	-1.56171	-2.04961	-0.228047	-2.53046	-0.182979	0.547422
ACACB	0.362553	-0.0782725	-1.3477	-1.45668	-0.152648	-2.52463	-1.01491	-0.607823
TP53TG1	-0.0398014	-0.0223597	-0.756386	-1.63585	-0.195923	-2.52037	-1.76223	-1.55956
SLC1A1	-0.185388	-0.246043	-0.807822	-1.57164	-0.27377	-2.51949	-0.979291	-0.649463
SASH3	0.200926	-0.151458	-1.35833	-1.37932	0.0738678	-2.5145	-1.8621	-1.41975
HS3ST1	-0.144977	0.267551	0.617272	-0.182432	0.161095	-2.51166	-1.03323	-0.907297
GAPT	0.207561	0.149751	-0.898725	-2.24709	0.0920172	-2.4982	-2.07758	-2.0269
SPOCD1	0.120324	-0.112532	-0.75257	-1.26981	-0.13035	-2.49616	-1.10184	-1.35249
VSIG4	0.327903	-0.0416421	-1.10278	-2.04327	-0.0619144	-2.49542	-1.58214	-1.15935
HAL	-0.0502875	-0.126773	-0.821001	-2.95398	-0.440769	-2.4945	-1.25896	-0.812428
PPM1E	0.0741262	0.151231	-0.894946	-2.1223	0.36771	-2.49299	-1.38768	-0.855738
IER5L	-0.385174	-0.338747	-0.306717	-1.13254	0.250809	-2.49271	-1.17728	-0.312416
NDRG2	0.273297	0.0435227	-0.710188	-1.44528	-0.144915	-2.49082	-1.13121	-0.872015
GNG7	-0.228435	-0.251884	-1.03157	-0.979702	-0.397743	-2.48836	-1.0767	-0.680593
GAMT	-0.0724811	-0.182157	-1.14952	-1.07002	-0.254756	-2.48675	-1.74355	-1.43807
FAM20C	0.116378	0.0259976	-0.24169	-1.07518	-0.0311822	-2.48489	-0.751526	-0.170683
PLD4	0.0246273	-0.329493	-1.9561	-1.99025	-0.0649088	-2.48036	-1.93165	-1.21795
RIN1	-0.0502709	-0.0706153	-0.69422	-0.874674	-0.0982862	-2.47806	-0.865855	-0.687835
C9orf93	-0.246635	-0.151507	-0.578725	-1.60106	-0.407569	-2.47717	-0.886351	-0.0294394
PC	0.316128	0.168979	-0.373089	-0.822395	0.0316835	-2.4752	-0.883583	-0.552274
ADSSL1	0.301442	-0.0237245	-0.695499	-2.04207	-0.163077	-2.47422	-1.85174	-1.82524
GOLGA8E	0.298031	-0.468566	-1.39999	-1.14104	-0.0231905	-2.47214	-0.0092818	0.492807
OSBPL7	0.365668	0.0720104	-1.32984	-1.503	-0.0996963	-2.46902	-0.409836	0.0509969
CLTCL1	-0.0875267	-0.117122	-0.938777	-0.719552	-0.414564	-2.4661	-1.17814	-0.649703
CD14	0.293164	-0.0225799	-0.883562	-1.13986	0.0598567	-2.46552	-0.322092	0.11024
MYO6	0.166345	0.133631	-0.657933	-1.98874	0.165533	-2.46341	-1.0381	-1.0605
FZD7	0.190337	0.239962	-0.193925	-1.55769	0.120301	-2.4606	-0.915157	-0.588374
GLDN	-0.0783325	-0.334813	-1.38055	-1.60607	0.0243242	-2.45939	-0.6702	-1.18821
C2orf91	0.260167	0.0729602	-2.94449	-3.28678	0.0988692	-2.45491	-0.865956	-0.618742
SP140	0.266241	0.0144922	-1.31392	-2.61559	0.0328381	-2.45488	-0.431309	-0.564004
SLC24A3	0.386724	0.380754	-0.703518	-1.76532	0.17762	-2.44592	-1.26541	-0.720499
TSPAN14	0.160336	-0.151188	-1.08569	-1.22175	-0.162909	-2.4419	-1.43943	-1.23195
OXR1	0.0971506	0.109211	-0.604535	-1.93456	0.256974	-2.4416	-0.665338	-0.670178
TM7SF2	0.476419	0.131518	-0.730215	-2.08921	-0.138827	-2.43838	-0.724136	-0.206181
AIM2	-0.0520386	-0.417166	-0.893023	-1.50733	-0.0564137	-2.43616	3.90342	3.40556
HEY2	-0.0120771	-0.158416	-2.18813	-2.98652	-0.147913	-2.43505	-2.92431	-2.23792
BANK1	0.128488	0.243201	-0.961616	-1.9401	0.038208	-2.43194	-1.217	-1.38324
NT5DC2	0.321807	0.0655049	-0.797657	-1.39795	-0.248986	-2.43114	-1.57575	-1.55978
PPFIA4	0.377067	0.0673123	-0.620772	-0.904804	0.00290265	-2.42998	0.252794	0.947103
GIPC3	0.0991671	-0.120054	-1.0574	-1.16432	-0.12683	-2.42995	-1.22197	-1.35909
CD300A	0.485105	0.0481417	-1.22807	-0.568616	-0.0896521	-2.42798	-1.72207	-1.50729
TANC1	0.156728	0.0950765	-0.598262	-1.32898	0.0635916	-2.42597	-1.2096	-0.892433
C3orf78	-0.36123	-0.334345	-0.97325	-1.59276	-0.443891	-2.42371	-1.80234	-1.83812
COL23A1	-0.0869013	-0.157939	-0.339306	-1.41902	-0.0361158	-2.42166	-0.326379	0.0800192
EVI2B	0.151503	0.153397	-0.462757	-1.5654	0.344172	-2.42137	-1.44501	-1.2171
C4orf48	-3.59518	-2.81498	-1.35761	0.450237	-1.35979	-2.42033	-2.12715	-0.958045
FGD2	-0.222609	-0.631329	-2.32972	-1.56438	-0.7046	-2.41905	1.74422	1.65823
STAP1	-0.25617	0.137719	-1.75466	0.0787581	-0.45771	-2.41712	3.62256	2.86012
FUCA1	0.510576	0.529908	-0.644683	-1.53995	0.357575	-2.40792	-1.57456	-1.0969
SLCO2B1	0.425999	-0.00654158	-1.15468	-1.3958	-0.0480353	-2.40625	-0.488721	-0.296932
CPEB1	-2.31448	-2.37257	-2.06807	0.755724	-1.56985	-2.40553	-0.605106	-0.358395
NCF4	0.362355	0.0414555	-0.847452	-1.65022	-0.138442	-2.40543	-0.7102	-0.515044
EPHB6	0.680126	0.379823	-0.806924	-2.05696	-0.17795	-2.40282	-1.42654	-1.02074
LOC80054	0.383287	0.144555	-0.883877	-0.923498	0.578338	-2.40204	-1.87733	-1.0805
NPTXR	0.295102	-0.1029	-1.12537	-1.59268	-0.317188	-2.40182	-1.19748	-1.03725
ATP8B3	0.880893	0.462121	-0.707568	-0.716106	0.511764	-2.39732	-0.410432	0.202364
PLCD3	0.262536	-0.0300813	-0.843468	-0.664899	-0.127636	-2.39432	-1.80133	-1.46484
MYO5A	0.323587	0.14915	-0.999179	-1.68796	0.10045	-2.39163	-1.29365	-1.33196
CERKL	0.0775097	0.107574	-0.616251	-1.9735	0.198048	-2.39132	-0.59614	-0.242727
BCAN	-0.97545	-0.70653	-1.57997	-3.15904	0.191217	-2.38509	-2.15817	-1.88691
IDH1	0.38074	0.227272	-0.47739	-1.73724	0.162896	-2.38237	-1.15518	-1.26864
PTCRA	-0.075569	-0.534478	-1.27673	-1.98039	-0.00872157	-2.3813	-2.61594	-2.00246
P2RY8	0.357814	-0.0253786	-1.83989	-1.70683	-0.144968	-2.37841	-1.36625	-1.04869
IQGAP3	0.184718	-0.0265845	-0.975467	-1.11133	0.091965	-2.37451	-0.154158	0.0558658
CMYA5	0.427007	0.289242	-0.135571	-1.31232	0.621519	-2.37123	0.373427	-0.000630832
PBXIP1	0.283601	-0.06955	-1.13378	-1.39951	-0.194251	-2.36656	-0.6649	0.0255552
ADAP2	0.0355092	-0.111684	-0.772655	-1.18542	-0.0989582	-2.36017	-0.590367	-0.475639
CALN1	-0.0613396	-0.0285934	-0.242192	-1.27511	0.055948	-2.35504	-0.00679384	0.264321
UBASH3B	0.28832	0.196392	-0.339401	-0.946405	0.043434	-2.34821	-1.32489	-1.3022
ALOX5AP	0.595419	0.293185	-1.32033	-2.07679	0.12233	-2.34676	-2.21779	-2.41387
SNX10	0.158052	0.0625482	-0.792763	-1.63556	0.197592	-2.34547	-1.47869	-1.75475
TIMP2	0.299775	0.117687	-0.785137	-1.51295	-0.0250169	-2.32964	-1.08806	-0.869721
MMP17	-0.00159244	0.0595658	0.120183	-1.62363	0.186049	-2.3285	-0.69555	0.33154
SLC22A18	0.0807361	-0.141689	-0.718477	-1.4916	0.0715907	-2.32641	-1.62581	-1.04549
SIGIRR	-0.0376183	-0.314349	-1.52248	-1.05403	-0.260371	-2.32518	-2.03122	-1.37051
ZNF536	-0.0352119	-0.187179	-0.768992	-0.920251	-0.210434	-2.32289	-2.04724	-1.55725
ALOX15	-0.184293	-0.828511	-2.19585	-1.0432	-1.30346	-2.32029	-0.101479	-0.917387
ATP8B4	0.08519	0.207549	-0.537333	-1.60236	0.247989	-2.31997	-0.294492	-0.298889
C1orf228	-0.0114238	-0.337678	-1.20496	-1.45409	-0.15667	-2.31945	-1.269	-1.53164
ENAH	0.200152	0.0758136	-1.16373	-1.79435	0.185782	-2.31549	-2.00608	-2.08209
RAB3IL1	0.388759	-0.159294	-1.55961	-1.6528	-0.234495	-2.3152	-2.00364	-1.6739
GOLGA8IP	0.0485791	-0.456536	-2.15304	-1.96044	0.0403997	-2.31455	-0.0179658	0.427026
IL17RA	0.158463	0.00945081	-0.725479	-0.967731	-0.0672454	-2.31243	-0.207149	-0.0615606
C15orf52	-0.137725	-0.493042	-1.76688	-0.638729	-0.204241	-2.30521	-0.998339	-0.217621
RNF125	-0.0467731	-0.216299	-1.44271	-1.01178	-0.0610613	-2.30479	-1.57882	-0.888343
IGLON5	0.769138	0.271687	-1.57766	-1.55447	0.528296	-2.30318	-1.78273	-1.96375
BACH2	0.320163	-0.0520284	-1.12735	-2.09492	0.16971	-2.30064	-1.96011	-1.2275
DNASE2	-0.0391053	-0.15356	-0.692379	-1.30189	-0.268505	-2.29882	-1.27964	-0.673438
RPGRIP1	0.566209	0.393068	-0.697171	-1.3932	0.201353	-2.29141	-1.16969	-0.91301
NTSR1	-0.0302058	-0.288061	-1.41612	-1.88835	0.0198342	-2.29061	-2.32229	-2.30361
CD84	-0.175539	-0.365414	-1.4777	-1.15182	0.0883335	-2.29037	0.0316148	0.444073
GSTM1	0.0546444	-0.00809293	-0.601013	-1.19598	-0.520247	-2.28717	-0.95484	-0.7941
SCUBE1	0.152931	-0.148308	-0.905169	-1.55485	-0.0940296	-2.28703	-0.164163	0.0999896
RHOBTB1	0.562818	0.411376	-0.337539	-1.01441	0.274859	-2.28671	-1.50484	-1.45918
ARHGEF3	0.304194	0.127609	-0.544072	-1.60984	0.12402	-2.28355	-0.45949	-0.574491
MFI2	0.0353476	-0.245072	-0.833745	-1.32015	-0.0314013	-2.28276	-1.0252	-0.941015
ITGAL	0.18254	0.0453785	-0.620086	-0.967464	-0.0968117	-2.28018	-1.0572	-0.663034
AP3B2	-0.047112	-0.217471	-0.78481	-1.82651	-0.315416	-2.27928	-0.762963	-0.5404
SGSH	0.173515	0.000719846	-0.182351	-0.80679	0.00888747	-2.27315	-0.415154	-0.00344198
MNS1	-0.487848	-0.177512	-0.367705	-2.28206	-0.107598	-2.2711	-0.377149	0.116335
BDH2	0.120868	0.162445	-0.72912	-1.08625	-0.11394	-2.2704	-1.38011	-1.61213
CHRM3	0.328275	0.178415	-1.36359	-2.22277	-0.0481418	-2.26663	-0.749427	-0.603005
STK38L	-0.32804	-0.0951146	-0.0493727	-1.13395	0.182922	-2.26661	-0.638596	-0.868263
SGIP1	-0.4738	-0.252245	0.169144	-1.16362	0.17629	-2.26647	-0.696369	-1.21406
RHPN1	-0.197861	-0.324807	-0.737963	-2.04444	-0.100162	-2.26075	1.53097	2.25352
NINJ2	0.771657	0.10585	-0.358691	-1.68639	-0.0685233	-2.26059	-1.86129	-2.36519
SLC37A2	0.212773	-0.00891324	-0.64956	-0.872261	-0.0844178	-2.25454	-0.918399	-0.699028
HSD17B11	0.038645	0.0411335	-0.808074	-2.00846	0.233625	-2.2467	-1.47251	-1.53212
SLC17A7	0.482516	0.441716	-0.298167	-1.01011	0.0631001	-2.24477	-1.11886	-1.35479
TMEM158	0.154488	0.0234532	-0.842704	-1.59704	0.144467	-2.24334	-1.73549	-2.46637
ESYT1	0.245623	-0.0508209	-1.22147	-1.28998	-0.184016	-2.2432	-1.62056	-1.40675
LRMP	0.246909	0.180352	-0.95331	-1.82488	0.166792	-2.23982	-1.48657	-1.01111
ODF3B	-1.01168	-0.877158	-0.26414	-1.19674	-2.72	-2.23742	4.62619	4.91117
C11orf63	-0.64738	-0.741767	-1.27764	-0.237818	-0.566131	-2.23242	-0.0517282	-0.258907
TRANK1	0.405884	0.0615876	-1.34668	-1.72088	0.119062	-2.23119	1.41401	1.13287
MAP1A	0.0898814	-0.118783	-1.72142	-0.775189	-0.678841	-2.22972	-1.12471	-0.787734
SPRED1	0.300337	0.0513158	-1.33799	-2.36126	0.284206	-2.22665	-1.8751	-1.36737
GFI1	0.58854	0.0755647	-1.54057	-1.70154	-0.274841	-2.22613	-0.18497	-0.380385
CXorf21	0.248482	0.0620735	-0.828678	-1.30401	0.128397	-2.22359	0.508037	0.0554539
DDIT4L	-0.0921486	-0.300591	-1.0911	-2.19265	0.210792	-2.22339	-2.25327	-1.71046
RCBTB2	0.119683	0.11205	-0.359424	-1.63817	0.168819	-2.22201	0.21418	0.331206
ADM	0.248838	-0.0839903	-0.985264	-1.74777	0.187067	-2.22043	0.319066	0.0110615
EMBP1	0.524736	0.379425	-0.626058	-2.2552	0.217455	-2.21758	-1.42438	-1.17627
TMEM14A	0.26468	0.272441	-0.254893	-1.75532	0.0113795	-2.21592	-1.95732	-1.84588
TM7SF4	0.0913657	0.100797	-0.222929	-1.63152	-0.0764656	-2.21585	0.398951	0.244496
TP53I11	0.210422	-0.244777	-1.62848	-1.81654	-0.00181866	-2.21097	-0.908306	-1.15334
UBA7	0.318233	-0.064876	-0.992188	-1.41389	-0.210485	-2.21074	0.99221	1.00486
LOC100499405	0.322814	0.0745076	-1.34926	-1.03096	-0.104828	-2.20856	-1.7119	-2.15598
HAMP	-0.786852	-0.425762	-1.56675	-1.29445	-0.301815	-2.20842	0.282707	0.0835544
WDFY3-AS2	-0.269575	-0.238442	-0.461135	-0.728796	0.464137	-2.20634	-0.709049	-1.50722
ARHGAP4	-0.223218	-0.260262	-0.473097	-1.28586	0.169309	-2.20544	-0.846709	-0.268524
MAN1A1	-0.0470485	0.0571939	-0.504365	-2.02273	0.197994	-2.19671	-1.13581	-0.906228
MILR1	-0.131457	-0.166483	-0.940473	-0.917637	-0.154923	-2.1946	-0.35706	-0.179451
LPCAT2	-0.166333	-0.0419259	-0.616798	-1.78398	0.117796	-2.19103	-1.07176	-1.04691
LRRC25	0.0554751	-0.118315	-0.855554	-0.704956	-0.203358	-2.18789	-1.66619	-1.22363
PGA4	0.582661	0.122186	-1.2744	-1.86292	-0.220519	-2.18541	-1.44512	-1.39954
FLT3	0.62528	0.30632	-1.5452	-2.68962	0.162811	-2.18323	-2.50821	-2.44117
SPATA7	0.171757	0.293272	-0.866009	-1.06051	0.112507	-2.17927	-1.80934	-2.02345
ANO8	-0.246209	-0.0693702	0.347821	-0.505317	0.0663783	-2.17799	0.178311	0.603754
PCDH7	0.209075	-0.276977	-1.07777	-1.30759	0.0409209	-2.17343	-0.589806	-0.502105
ANXA1	0.420658	0.207993	-0.893923	-1.53958	0.187381	-2.17325	-0.868464	-1.06786
ITGAM	0.188927	0.115444	-0.539948	-1.02119	-0.0784266	-2.1719	-0.245194	-0.141492
AMOT	0.506222	0.218595	-1.09004	-1.28799	0.491569	-2.16495	-0.757969	-1.34923
THYN1	0.169656	0.144882	-0.851542	-1.42685	-0.119461	-2.16321	-1.82576	-1.50392
PDE9A	0.579762	0.169955	-0.995081	-1.11283	0.159857	-2.15763	-1.33787	-1.51911
XYLT1	0.226072	0.22686	0.264521	-0.286811	0.0240237	-2.15469	-0.25871	-0.0368739
IMPA2	0.388363	0.0740748	-0.745653	-1.33452	-0.153272	-2.15466	-2.03746	-1.93603
ITSN1	0.202383	0.159835	-0.881079	-1.58	0.150528	-2.15306	0.139943	0.0457676
FAM210B	0.169498	0.127349	-0.256908	-1.20206	0.142254	-2.15025	-1.5617	-1.49967
ENTPD3-AS1	-0.630492	-0.296645	-1.843	0.454466	-1.69233	-2.14974	2.30715	2.60524
RNF122	-0.0681393	-0.247514	-0.682903	-0.867355	-0.0845349	-2.14768	-0.740471	-0.854786
TGFBR2	0.313844	0.0644383	-0.960444	-1.53028	0.12696	-2.14768	-1.88648	-1.84379
REEP3	0.0337443	-0.0034574	-0.535507	-1.41483	0.184102	-2.14759	-1.13938	-1.31816
ZNF704	0.13231	0.106939	-0.785975	-1.35979	0.130275	-2.14716	-1.10292	-0.531937
ARHGEF6	0.248854	0.0198361	-1.1467	-1.61906	0.085182	-2.14303	-1.32582	-1.31918
GDPD5	0.504256	0.0876117	-1.15026	-1.47266	-0.163448	-2.14279	-1.2989	-1.01811
DGKA	0.0996475	-0.146132	-0.636701	-0.652413	-0.427981	-2.13848	-0.180404	-0.305251
SLC25A42	0.646994	0.218074	-0.532677	-1.29878	-0.0165734	-2.13701	-1.74077	-1.43914
ANKH	0.267077	0.00347134	-1.10806	-1.48139	0.0819111	-2.13482	-1.20102	-1.26212
PGM5	0.864688	0.517859	-1.06274	-2.80922	0.379642	-2.13259	-3.02726	-2.79282
PTGS1	0.169245	0.0629336	-0.587671	-1.17438	-0.0115076	-2.13054	-0.934549	-0.861366
ALDH6A1	0.114281	0.154215	-0.329608	-1.08196	0.316092	-2.12933	-1.54476	-1.24808
TMEM144	-0.0112938	-0.110489	-0.881045	-1.94543	-0.0231384	-2.12455	-1.3495	-0.944677
RASAL2	0.088191	0.151076	-0.287429	-1.3141	0.208399	-2.12213	-0.417606	-0.395661
CPNE2	0.293484	0.00799284	-0.826216	-1.38984	-0.135517	-2.11903	-1.78516	-2.03864
SIGLEC7	0.40828	0.0263878	-0.729625	-0.351478	0.0307398	-2.11564	-1.48093	-1.38123
PODXL	0.140577	-0.00721883	-1.90588	-2.57395	0.0492831	-2.11557	-0.866208	-0.944993
TRNP1	0.216432	0.109987	-1.16946	-1.80437	-0.216894	-2.11542	-2.62213	-3.03097
LRRC33	0.229522	-0.033591	-0.807698	-1.48342	-0.0191142	-2.11323	-1.20387	-0.599701
C1orf162	0.656899	0.331866	-1.94454	-2.10427	0.429052	-2.11171	-2.20698	-2.59677
DHCR7	0.309171	0.145551	-0.452993	-1.58715	-0.150608	-2.10942	-0.63217	-0.389252
AGT	0.236736	0.0327765	-0.339659	-1.01584	0.0100744	-2.1084	-1.13589	-0.774823
PGBD5	0.200229	0.0863773	-0.425857	-0.726677	-0.0579989	-2.10743	-0.877424	-0.624435
CSF1R	0.343306	0.0559316	-0.822185	-0.779507	-0.133463	-2.10464	-0.546748	-0.360254
PRKCDBP	-0.656997	-0.60044	-0.389579	-0.341346	-0.396142	-2.10305	-1.66365	-0.91174
HCN2	0.30187	-0.0336853	-1.11319	-1.34219	-0.0940284	-2.09971	-1.46076	-1.63386
HOXA11	0.505929	0.00916725	-1.21299	-1.37354	-0.240407	-2.09664	-1.32364	-1.37056
CATSPER1	0.258888	-0.203139	-1.10253	-0.825052	-0.464219	-2.09651	-2.00517	-1.95644
FCGBP	0.267168	0.0139442	-2.12076	-2.13188	-0.0389386	-2.09497	-0.890174	-0.00481767
IGFLR1	-0.153105	-0.353994	-0.668167	-1.64483	-0.307262	-2.09468	-0.973346	-0.508734
MAPKAPK3	0.184506	-0.108258	-0.815075	-0.987472	-0.133615	-2.0888	-1.95756	-2.09749
PPOX	0.18135	-0.0153726	-0.825903	-1.21809	-0.333677	-2.08639	-0.355532	-0.248289
TDO2	-0.30257	0.177652	0.714389	-0.530597	0.133628	-2.08473	1.18434	1.5526
SV2B	0.25913	0.0607659	-1.37381	-0.797428	0.145923	-2.08445	-1.44383	-0.953684
RASA1	0.0816909	0.0561752	-0.697802	-1.97185	0.336884	-2.084	-1.25922	-1.02237
ACER2	0.319395	-0.086278	-1.46971	-1.58967	0.23597	-2.08346	-2.47	-2.25009
LEP	-2.24551	-2.42552	-2.2078	0.146833	-0.895655	-2.08275	2.24204	1.37417
EMB	0.0652885	0.0298526	-0.724633	-2.12859	0.222643	-2.08208	-1.46708	-1.41831
GCA	0.193835	0.158741	-0.479627	-2.45628	0.276312	-2.08048	-0.387348	-0.59733
RIMKLA	0.286074	0.0526157	-1.3613	-0.834102	-0.13074	-2.08024	-1.022	-0.764998
NUAK1	0.24512	0.197715	-0.32395	-0.50918	0.195651	-2.07858	-0.753813	-0.867924
MYL9	0.170878	-0.0891556	-0.835188	-1.12321	-0.246951	-2.07731	-1.61198	-1.72942
TEX2	0.277263	0.21473	-0.491232	-1.26863	0.121553	-2.06943	-1.49884	-1.28652
ZNF385A	0.246182	0.0702536	-0.995366	-0.984786	0.0384759	-2.06685	-0.129335	-0.370661
PARP15	-0.0258985	-0.0812838	-0.99058	-2.505	0.069951	-2.06433	1.69515	1.59964
LGALS9C	-0.267599	-0.684241	-0.646111	-0.693189	-0.475026	-2.06259	0.444452	0.449563
ABP1	0.400684	0.269798	-0.484174	-0.897186	-0.0899406	-2.05855	-0.0795061	0.403463
SCD	0.303516	0.258056	-0.339169	-1.6379	0.0750022	-2.05471	-0.31073	-0.0960126
MAFB	-0.201826	-0.168823	-0.295789	-1.0972	0.108651	-2.05327	-0.142963	-0.483603
C11orf9	0.0918234	-0.136091	-0.923824	-0.979964	-0.126117	-2.05241	-1.19743	-1.31872
ACADM	0.207624	0.177064	-0.773421	-1.96323	0.308657	-2.04724	-1.71369	-1.74524
NISCH	0.204342	0.0620763	-0.436259	-1.01547	-0.0800696	-2.04652	0.000914675	0.452324
HSD17B14	-0.561464	-0.621593	-0.825461	-1.79752	-0.749587	-2.0446	-0.737609	-0.128541
HMOX1	0.348099	0.126758	-0.431048	-0.525504	-0.0655211	-2.04333	0.649696	0.320096
ABI3	0.149197	0.0626612	-0.427073	-1.35543	-0.117416	-2.04327	-1.26	-0.847135
TLN2	0.393705	0.0235419	-0.917996	-0.988378	-0.185531	-2.04308	-0.472221	-0.168231
CORO6	0.0881176	-0.0751368	-1.55689	-1.31747	-0.370322	-2.04269	-0.612334	-0.155096
PIPOX	0.0714198	-0.232152	-1.03196	-0.339187	-0.290314	-2.03677	-0.995992	-0.934611
GCHFR	0.433867	0.242276	-0.9867	-2.30788	0.126377	-2.03643	-2.29405	-1.60443
TTC3P1	-0.1163	-0.312664	-0.760168	-1.3904	-0.400596	-2.03555	-1.30537	-0.930291
GIMAP4	0.339234	0.0653606	-1.13005	-1.58044	0.111168	-2.03264	-1.12902	-1.42868
CASP6	0.0838474	-0.165688	-1.39267	-0.807203	-0.0210479	-2.03247	-1.19359	-1.13766
REPS2	0.120731	0.0166894	-0.287212	-0.323115	0.0841869	-2.03101	-1.22366	-1.06323
UTRN	0.233563	0.054882	-0.475156	-1.17351	0.193465	-2.03	-0.0690587	0.149054
CCDC88B	-0.103901	-0.180043	-0.394062	-1.36655	0.1983	-2.02865	0.334644	0.765547
LPHN3	0.161871	0.0386892	-1.04474	-1.57081	0.0247669	-2.02747	-1.1923	-1.23151
DIRAS1	0.228365	0.204407	-0.326218	-1.08477	0.0758998	-2.02744	-1.78332	-1.62084
ZBTB7B	0.302599	0.0493431	-0.718845	-1.23661	0.0320468	-2.02396	-0.888135	-0.654685
COL9A2	-0.0948233	-0.0842287	-0.401618	-1.30959	0.0335859	-2.02368	-0.106295	0.464288
CRIP1	-0.276258	-0.785353	-1.45742	-0.393117	-0.670627	-2.02362	-0.73525	-1.00168
TST	0.395667	0.156624	-0.651166	-1.00606	-0.220261	-2.02245	-1.63055	-1.29261
DOCK10	0.153237	0.129338	-0.470427	-1.60174	0.191081	-2.0212	-0.756754	-0.796506
BIK	-0.480715	-0.626819	-1.0111	-0.548172	-0.418901	-2.0198	-2.28478	-2.02847
CFB	0.279301	0.190484	-0.154627	-1.11531	-0.480573	-2.01871	2.78677	2.52841
CD300C	0.280541	-0.0242233	-0.881634	-1.03973	-0.0707142	-2.01769	-1.52894	-1.35358
JMJD1C	0.202275	0.125622	-0.599666	-1.81138	0.268762	-2.01737	0.239051	0.130119
CCDC112	0.121781	0.167351	-0.640817	-1.71792	0.397016	-2.01372	-1.58931	-1.35572
MMAB	0.0610045	0.00998804	-0.361888	-0.923683	-0.133119	-2.01364	-0.473804	-0.389525
PPL	0.658417	0.0707797	-0.770402	-2.14204	0.147186	-2.01247	0.420055	0.694829
SLC9A9	-0.0739851	0.0901544	0.228857	-1.06104	0.000389736	-2.0039	0.237209	0.65865
SLFN11	0.209847	0.0157713	-1.49178	-1.99477	0.170451	-2.00109	-1.06956	-1.16635
NCKAP5L	0.0788914	-0.119789	-1.39368	-1.50702	-0.0923133	-2.00045	-1.71114	-1.34517
OSBPL10	0.519979	0.328501	-0.827764	-1.81968	0.310524	-2.00031	-1.20976	-1.21805
DENND1B	0.00595628	-0.0212882	-0.640529	-1.77033	0.184909	-2.0001	-0.531686	-0.653324
SLC22A18AS	0.322443	-0.0496915	-0.708033	-1.17662	0.0658796	-2.00006	-2.64214	-2.75368
LOC284837	0.171537	-0.447914	-2.72843	-1.0441	-1.10496	-1.97936	0.0357578	0.392197
TUBA4A	0.395826	-0.068223	-1.88462	-1.06843	-0.349268	-1.97806	-1.82902	-2.53063
SH3TC2	-0.0225078	-0.22066	-2.17478	-0.470636	-0.109534	-1.90958	0.447862	0.800737
JAZF1	0.0157831	-0.111317	-0.958497	-1.67425	-0.0801072	-1.90061	-2.69432	-2.94529
ANO5	0.0093639	0.0159893	-0.824317	-2.00624	0.0154072	-1.89147	0.933725	0.796122
ARID5A	0.231185	-0.406044	-2.18419	-1.5388	-0.457435	-1.84356	-0.689936	-0.534522
PDE7B	-0.212739	-0.808544	-2.13205	-0.761888	-0.172966	-1.83993	-0.692327	-0.524683
SLC2A3	0.22921	-0.0701208	-1.04902	-0.774234	0.0523381	-1.83985	-2.01486	-2.68779
ST3GAL6	0.174978	0.00963979	-0.823837	-2.21574	0.541946	-1.83819	-1.78621	-1.26564
MLC1	0.57612	0.0598033	-1.31062	-1.25404	0.144503	-1.83142	-2.07384	-1.80631
RIMBP3	0.513197	0.0893173	-1.01562	-0.751938	-0.189816	-1.8268	-2.3062	-1.39384
DPP6	-2.36097	-2.32744	-1.3511	0.668738	-1.41266	-1.82642	0.906066	1.38774
PDGFD	0.19847	0.0698515	-1.30482	-2.11112	0.0635991	-1.82253	-1.79179	-1.86066
IGFBP4	0.322487	-0.140244	-2.03765	-1.76773	0.0127745	-1.81471	-1.15816	-1.35464
B3GALT4	0.605629	0.280536	-1.64492	-4.05691	-0.096883	-1.8004	-1.32574	-0.920847
CYBRD1	0.158413	0.0842829	-0.820702	-2.29629	0.227266	-1.79241	-1.48375	-1.22226
CYTH3	0.0883365	-0.054998	-0.792972	-1.35967	0.0160436	-1.75591	-2.19964	-1.91602
SNX24	0.246187	0.190156	-0.617698	-2.14756	0.031475	-1.73731	-1.59873	-1.52725
OLFML3	0.89398	0.230158	-1.59551	-1.6849	0.765787	-1.7294	-2.33074	-2.18018
AXL	-0.584594	-0.594066	-0.863904	-0.0160955	-0.484141	-1.7263	2.57156	2.33628
OCIAD2	0.179092	0.0846049	-1.09709	-1.66988	0.0477245	-1.71949	-1.72051	-2.0565
CAPN5	0.396942	0.0284536	-0.850157	-1.18268	-0.039938	-1.7148	-2.12855	-1.91112
C21orf7	-0.0473228	-0.0503771	-0.554876	-1.8796	0.22627	-1.71279	-1.65548	-2.50216
PGA5	0.64936	0.385509	-1.14601	-2.07701	0.0258736	-1.7081	-1.33845	-1.39879
AQP3	0.327276	0.136528	-0.637672	-1.16615	-0.682485	-1.69947	-2.2203	-1.96745
GMPR	0.011306	-0.0178939	-0.351311	-0.779431	-0.297003	-1.6983	2.58564	1.99134
GPM6A	-3.46482	-2.90165	-0.885273	0.241023	-1.2687	-1.67425	-1.80885	-1.89026
KIRREL	0.244668	-0.138691	-1.7355	-1.5071	-0.140965	-1.67367	-2.15579	-2.87538
FAM166A	-2.22058	-2.28724	-1.97209	1.25402	-2.36485	-1.66747	-1.27485	-1.42562
NGEF	0.402018	0.214592	-1.53115	-1.41417	-0.164876	-1.65382	-2.36093	-2.83526
PLEK2	0.586667	0.114244	-1.45615	-1.26501	0.198569	-1.64874	-1.95106	-2.77119
SOX11	-2.95037	-2.69923	-2.28885	0.966127	-1.73407	-1.63871	-0.418588	0.25373
CD6	0.45665	-0.0597162	-1.53766	-1.03458	0.264602	-1.63217	-2.38414	-2.12736
DBN1	0.141913	-0.246882	-1.54798	-1.19407	0.0954511	-1.60479	-2.20661	-2.51522
EPHX4	-0.0567291	-0.196487	-0.551621	-1.23745	0.230622	-1.60373	-2.07516	-1.48927
POTEF	-0.635065	-1.08158	-1.19064	-0.0268945	-1.1199	-1.59966	-1.38703	-2.0006
PELI3	0.252523	-0.0256685	-0.247705	-0.593699	-0.00648851	-1.5915	-2.01611	-2.08652
ITIH4	0.494594	0.0793618	-0.324191	-0.623751	-0.0836505	-1.58744	2.4314	2.23868
OAS1	0.442314	0.262137	-0.276102	-0.183723	-0.0331843	-1.5853	3.24024	2.86295
NEUROD2	-2.80697	-2.29634	-1.31799	1.18834	-1.68159	-1.56769	-0.943024	-2.18682
ULBP3	0.221484	-0.0780042	-1.6662	-1.50967	-0.711856	-1.56081	-2.44687	-2.41979
TNFSF14	0.209278	-0.267443	-0.989476	-1.05911	-0.188172	-1.55727	-2.07789	-2.08106
RGS13	-0.686822	-0.521882	-0.471113	-2.14726	-0.195192	-1.53922	-1.35244	-1.85062
FAM212A	0.226846	-0.216569	-1.58129	-0.938626	0.0366166	-1.5375	-3.21838	-2.82761
RPS6KA6	-2.45901	-2.70155	-2.18797	0.788995	-1.59747	-1.53582	0.789085	1.06609
SIGLEC1	0.0400192	-0.230368	-0.626224	-0.385935	-0.458783	-1.52343	5.89268	6.09643
OSM	0.186567	0.000193677	-2.11858	-1.38559	0.117092	-1.52201	0.831828	-0.961761
DPF3	0.20422	0.0786678	-1.39077	-1.71237	-0.0160243	-1.51055	-2.14338	-2.6842
IRAK1BP1	0.502321	0.402257	-0.803133	-0.959599	0.676351	-1.50621	-2.00099	-2.37764
LINC00311	-2.0296	-1.94511	-1.16506	-0.0905441	-2.35352	-1.48995	1.13872	1.32548
EFNA2	-2.23339	-2.31207	-1.91887	0.75212	-1.48641	-1.47671	-1.42343	-1.06741
CCL21	0.350264	-0.0458085	-0.66837	-2.24443	-0.409583	-1.43807	-2.64715	-2.85541
TESC	0.281488	-0.0847464	-1.0895	-0.989515	-0.126443	-1.43564	-2.28089	-2.54392
PAX5	-2.14617	-2.05069	-0.882073	0.682165	-1.34278	-1.42216	3.98153	3.12717
FGF23	-2.38192	-1.88958	-1.32774	0.326808	-1.195	-1.40782	-0.620771	-1.19651
LGALS3BP	0.498277	0.111517	-0.542358	-0.571584	0.00611614	-1.39801	1.88677	2.19195
C12orf59	-0.249446	-0.286851	-0.79296	-0.471545	-0.0893019	-1.37643	-2.69195	-2.85664
LBH	0.214819	-0.0642058	-1.37058	-1.57914	0.0235818	-1.34229	-1.82837	-2.2531
SUCNR1	0.235943	-0.0963571	-1.87562	-2.59797	0.0979682	-1.33606	-1.53787	-2.01397
BEX1	0.169764	-0.0477618	-0.710304	-1.32972	-0.0957052	-1.30056	-1.89329	-2.01681
PATL2	0.262918	-0.0805924	-0.593692	-1.24134	-0.399432	-1.29734	2.36964	2.259
GPR82	-0.357853	-0.496754	-1.22293	-1.68505	-0.0267739	-1.28091	-2.12845	-1.30647
EIF4E3	0.156407	0.182808	-0.1586	-1.14612	0.232299	-1.28089	-1.76654	-2.05636
NUDT16P1	-0.0702268	-0.144837	-1.53102	-2.11969	0.532255	-1.267	-1.90159	-1.93728
COL12A1	0.245074	-0.0467066	-0.892298	-0.872529	0.232318	-1.2554	2.09727	1.67362
LOC644936	-0.847597	-1.03874	-1.16757	-0.424937	-0.898286	-1.25018	-1.7312	-2.29276
PRND	-1.98375	-2.01105	-1.8164	-0.30438	-1.39266	-1.23685	2.4033	2.37696
NEUROD1	-2.41729	-2.17039	-1.6027	0.727287	-0.766091	-1.23337	-0.534773	-1.26309
LOC100288615	-0.148926	-0.143073	-1.19152	-2.30468	0.153052	-1.22858	0.376551	0.883418
CCDC141	-2.33036	-2.62129	-0.869565	0.00556579	-1.81199	-1.22446	-0.581304	0.327489
ISG15	-0.244578	-0.328285	-0.17986	0.123368	-0.336917	-1.21299	3.92716	3.81057
OTUB2	0.137419	-0.123569	-0.501443	-0.555201	0.0210291	-1.18648	-2.00373	-2.13549
MX2	0.295525	0.103943	0.0839825	0.205864	-0.00217731	-1.17081	5.19186	4.76657
TSPAN2	0.0973886	-0.152879	-0.889508	-1.31401	0.38259	-1.16734	-2.42591	-2.51449
RASGRP2	0.40155	-0.540444	-1.57918	-0.308805	-0.0603401	-1.1479	-2.92185	-2.9651
HVCN1	-0.0370216	-0.111464	-0.680387	-1.15665	-0.190672	-1.13518	-2.30153	-2.26096
GBP1P1	0.308149	0.290569	0.412657	-0.0713159	1.11412	-1.1311	3.56075	2.9273
GPR160	0.391815	0.149683	-0.161379	-2.07169	0.444476	-1.12755	-2.0428	-2.16682
TRAF3IP3	0.199155	-0.0321513	-0.976177	-0.991242	0.0371063	-1.11298	-2.436	-2.55646
CLDN11	-2.09764	-1.97168	-1.23822	0.763691	-0.879113	-1.11156	1.03886	0.88144
TNFSF13B	-1.55348	-1.31607	-0.804229	0.371144	-1.06147	-1.10156	4.44114	3.84174
MEGF6	-0.319216	-0.0832338	0.367175	-0.31692	0.104621	-1.09281	1.61086	2.15283
RMI2	0.0368184	-0.0598704	-1.48437	-2.4471	-0.259293	-1.06197	-0.921452	-0.969411
PDGFRL	0.48525	0.0706246	-1.25109	-2.56445	-0.0650748	-1.04202	1.88829	1.52819
EN1	-2.26201	-2.32608	-1.14934	0.829459	-0.89912	-1.0406	0.104828	-0.985609
C16orf74	0.162907	-0.162621	-1.92465	-1.05255	-0.228519	-1.01695	-3.19225	-3.00236
DUSP7	-0.119897	-0.171023	-0.293596	-0.507866	-0.0100445	-1.00611	-2.07954	-1.9472
DDX60L	0.0114915	0.0151481	-0.51692	-1.2508	0.241072	-0.983675	2.85292	2.4274
SHOX	-2.02154	-1.98471	-0.658555	0.61579	-1.28798	-0.972629	1.47745	1.57273
FAM113B	0.484878	-0.130262	-2.50854	-1.87748	0.121403	-0.960477	-2.35803	-2.33146
PTP4A3	-0.315505	-0.662426	-1.65683	-1.60867	0.0908842	-0.953858	-2.77099	-2.60083
TGFBR1	0.30103	0.157078	-0.490629	-1.30475	0.281278	-0.935101	-2.38297	-2.39122
SESN3	0.7854	0.670506	-0.655389	-1.23729	0.424005	-0.92175	-2.26442	-2.39352
RAB11FIP5	0.315312	-0.025707	-0.924817	-0.442976	-0.19196	-0.915326	-1.85224	-2.22696
KIAA1462	0.182846	-0.249588	-1.41898	-1.34868	-0.0487689	-0.900684	-1.30062	-2.07223
DEPTOR	0.416666	0.402164	-0.0533284	-1.2109	0.360055	-0.900169	-2.77581	-2.36482
KBTBD7	0.934815	0.554432	0.0991022	-0.750462	0.547023	-0.900012	-2.23493	-2.03853
CENPV	0.0749015	-0.210003	-1.14282	-0.45967	-0.535869	-0.861542	-2.14627	-2.29717
ATG16L2	0.0911928	-0.00581008	-0.0502709	0.00516305	-0.227911	-0.841979	1.5357	2.00182
RPS27L	0.217055	0.17743	-0.274603	-1.01116	0.318271	-0.834658	-1.66986	-2.00221
EPHB2	0.630643	0.840236	0.402405	-0.217879	0.306479	-0.816511	1.9648	2.24198
HERC6	0.0773045	0.0218799	-0.144411	-0.377171	0.13015	-0.812176	2.81374	2.40822
TRIM22	0.0837414	0.147547	-0.0515957	-0.124954	-0.280794	-0.8033	6.58614	6.22642
PARP10	0.0573253	0.0589285	0.188612	-0.30772	0.0833646	-0.797786	2.95747	3.07003
LOC100130705	-0.351229	-0.6812	0.00179033	-0.432506	-0.363105	-0.79591	1.84616	2.02371
FHL2	0.331641	-0.16062	-0.871103	-1.18358	-0.109194	-0.732562	-2.22475	-2.16897
MST1P2	-0.248374	-0.178185	-0.279994	-0.474667	0.29438	-0.716196	1.48014	2.21458
LOC100506844	0.178485	0.147922	-0.588815	-0.843954	0.347422	-0.701697	-1.98495	-2.29603
C7orf70	0.054139	0.115058	-0.236722	-0.866183	0.0269947	-0.70029	-1.97417	-2.18301
SYT17	-0.486162	-0.687214	-2.10229	-1.69334	-0.29814	-0.69249	0.259584	-0.577555
UBE2E3	0.25256	0.0882446	-0.448104	-1.0865	0.266687	-0.685113	-1.82751	-2.08512
RNF213	0.316527	0.0527362	-0.604982	-0.202531	-0.0247914	-0.681344	3.26993	2.94333
FAM45B	0.223598	0.281085	0.0274663	-4.4787	-0.859213	-0.672017	-1.44203	-1.31248
SERPING1	0.442051	0.446048	-0.0186776	-0.840808	-0.337449	-0.634683	2.83721	2.01711
LOC100288069	-0.560368	-0.548038	-0.603649	0.588734	-0.365128	-0.633853	1.82486	2.00073
NLRC5	0.296529	0.0687202	-0.376644	-0.0594133	-0.136386	-0.628249	2.0541	1.50109
S100A16	0.0778163	-0.216914	-0.849531	-0.305774	-0.245623	-0.622168	-2.14211	-2.81672
GJD3	0.0550237	-0.7019	-3.24766	-2.4968	-0.697139	-0.617201	-2.15334	-1.78829
NR2F1	0.120396	-0.409992	-1.78188	-2.46254	0.058868	-0.612188	-2.19335	-1.7631
KLF17	-1.87638	-1.55323	-2.88431	-0.275347	-1.10298	-0.611927	1.29107	1.68246
ADAMTS1	0.0584705	-0.0842158	-0.394793	-0.532751	0.107786	-0.60979	-2.37542	-2.47908
FLJ46361	-1.64232	-1.96963	-3.6156	0.551299	-1.84245	-0.605697	1.85739	1.91921
PTCHD4	-1.49623	-2.01222	-0.502873	1.04356	-1.23934	-0.60337	4.98929	5.40571
CHTF18	-0.412203	-0.283568	0.175882	-0.18217	0.017755	-0.597992	1.4531	2.23678
HOPX	0.187148	0.0207563	-0.274762	-0.944271	0.122909	-0.596167	-2.03861	-2.67504
FAM101B	-0.0519413	-0.143223	-0.412236	-0.397362	-0.0890544	-0.571008	-1.88896	-2.25959
KCP	-0.164468	-0.21653	-0.16138	-0.0635278	0.1387	-0.570651	2.1851	2.70367
IFI44L	-0.13675	0.263075	0.0248813	0.484519	-0.663688	-0.559487	8.64643	8.42972
IGFN1	-0.108218	-0.190471	-0.106424	0.37693	0.154084	-0.558764	3.78253	2.90455
KCNQ3	0.318638	-0.00844934	-1.6566	-1.5421	0.148772	-0.55109	-2.02574	-2.27168
NEAT1	-0.372839	-0.266316	-0.220269	-0.249678	0.142735	-0.534217	3.12444	3.28561
MEGF9	0.285318	0.274861	-0.0845197	-0.402275	0.269315	-0.522043	-2.055	-1.79119
SLITRK5	0.0945451	-0.146673	-1.07807	-1.41723	0.0898654	-0.520084	-2.3029	-2.64875
RGS18	0.144074	0.13309	-0.846417	0.124248	0.549777	-0.510454	-2.14038	-2.34505
EXOC6	-0.0697461	-0.0461675	-0.418458	-0.900762	0.241545	-0.504794	-1.77815	-2.17505
S100A2	0.229834	-0.127164	-0.327948	-0.413372	0.0494879	-0.503966	-2.3985	-2.47088
HESX1	0.375268	0.0516394	0.346345	-1.84245	0.674781	-0.481417	4.63486	4.29139
SAMD9L	0.420114	0.419547	0.104237	-0.210541	0.348172	-0.474141	4.14184	3.57384
TIFAB	0.119786	0.194429	0.549794	0.876238	0.343805	-0.47151	2.23167	1.91464
RBM38	-0.226995	-0.386495	-0.367998	-0.353562	-0.0551606	-0.451517	-2.38059	-2.36177
OAS3	0.390695	0.387912	0.294054	0.319698	0.0437182	-0.442429	4.47839	4.0227
SAMD9	0.200479	0.297565	0.132812	-0.288005	0.334615	-0.42936	3.80344	3.08395
DHX58	0.443335	0.180922	0.023781	-0.0491895	0.0346069	-0.401163	2.62402	2.30248
LOC729737	-0.873956	-0.626147	-0.015145	0.366323	0.0110513	-0.393276	1.70389	2.23433
IRF7	-0.123569	-0.224916	0.355168	0.767548	0.139194	-0.39005	3.3935	3.32885
LOC440600	-0.919096	-1.46544	-0.746851	0.72149	-0.654115	-0.383641	1.46349	2.01397
FLJ45340	-0.23626	-0.300699	-0.263628	0.199922	-0.137408	-0.361961	2.03971	2.06606
TTC21A	0.675359	0.52569	-0.10873	0.554618	-0.236118	-0.347452	3.34512	3.02478
FERMT2	0.201718	0.18416	-0.302843	-0.965794	0.322598	-0.314395	-1.95138	-2.15617
HERC5	0.578297	0.536592	-0.291573	0.11806	0.730884	-0.313792	5.56776	5.13768
CCDC57	-0.295619	-0.183235	0.0608827	0.609748	-0.391241	-0.310523	2.14139	1.99572
KCNH4	-0.0189522	0.0911319	0.293607	0.00667266	0.0661176	-0.304623	2.37799	2.06521
KIAA1199	-0.06258	0.0943353	0.818406	0.962779	-0.0309338	-0.303016	2.45684	2.40898
DANCR	0.138848	0.171082	-0.0852912	-0.146211	0.00736892	-0.301898	-1.76526	-2.14817
STAT2	0.0473018	-0.0121106	-0.297441	0.41202	-0.175952	-0.289197	3.85719	3.48743
LY6E	0.445804	0.146302	0.240472	0.445804	0.0111435	-0.28591	2.15957	2.06258
LOC100133331	-0.688022	-0.691422	-0.111762	0.340792	-0.153447	-0.273464	1.71622	2.18328
MYBPC3	-0.177484	0.0444322	0.0332775	0.528194	-0.513394	-0.261617	2.58583	2.32646
HNF1A-AS1	-1.18559	-0.928706	-0.838575	0.827059	-1.17612	-0.243044	1.82031	2.13042
NT5E	0.160944	0.0654171	-0.61645	-0.647375	0.266968	-0.231756	-1.62741	-2.57924
C5orf20	-0.133769	0.154364	0.806016	0.824806	0.0485269	-0.195308	2.00868	1.87767
PLK2	0.518082	0.0699603	-2.45275	-1.80341	0.415822	-0.181081	-0.879557	-1.629
IFIT2	0.440499	0.574126	0.296518	1.14111	0.342419	-0.167671	6.09344	5.20932
KCNK13	0.345938	0.169465	-0.822762	-0.714546	0.14878	-0.149528	-2.37681	-1.90075
CCDC75	0.234292	0.368347	0.140223	-0.624047	0.433941	-0.125507	-1.81942	-2.0472
STAT1	0.217062	0.288825	0.462039	0.148688	0.12353	-0.117364	3.64101	3.07262
IFI16	0.0466035	0.0493746	0.00712905	-0.340197	0.177401	-0.10739	2.37844	1.84661
PLEKHA4	0.307189	0.261571	-0.16879	-0.640644	0.0727552	-0.106577	2.02715	1.66207
FLJ45445	-0.753229	-0.37935	0.29704	0.417383	0.104753	-0.0944082	1.67303	2.32679
LAT2	0.2595	-0.053754	-1.0444	-0.479413	-0.1177	-0.094048	-1.78527	-2.14718
AGAP7	-0.747508	-0.711363	-0.390569	0.0391554	-0.473637	-0.0787597	2.20344	2.2208
LOC399753	-0.503034	-0.916911	-0.450667	-0.0904791	-0.0300521	-0.0545251	2.26692	2.18452
ZNF107	-0.0763335	0.141765	0.177327	0.0387016	0.404122	-0.0531842	2.70072	2.17087
GABRR2	0.523013	0.216821	0.196929	0.541331	0.0175847	-0.0187253	2.46091	2.06754
EFNB1	0.337152	0.0560849	-0.352328	-0.446794	-0.00895036	0.00287503	-2.07495	-1.42865
MCOLN3	-0.0593078	0.0135722	0.397241	-1.21935	-0.560846	0.0065344	2.09019	2.3786
RSAD2	0.254613	0.211072	0.705767	1.4454	0.453849	0.0146587	6.62609	5.95542
MX1	0.592727	0.724622	1.22302	1.91399	0.153113	0.0611293	7.21818	6.60799
RAB3A	-0.169989	-0.342167	-0.12283	0.653448	-0.321893	0.0611495	-1.84338	-2.19487
LOC100133161	-0.342715	-0.0608039	0.364009	0.651028	0.182174	0.0619316	1.72141	2.29496
SPDYE6	-0.547264	-0.748595	-0.238536	0.146603	0.00416043	0.0726406	1.73942	2.04165
IFI44	0.954251	0.905257	0.894456	0.513911	0.911055	0.0729817	5.42552	5.18492
PLSCR1	0.399879	0.386271	0.298869	0.0916983	0.262556	0.0802294	2.97577	2.55036
MZF1	-0.27675	-0.25414	0.329196	0.581019	0.12124	0.0925342	1.29417	2.14561
LINC00265	-0.384657	-0.234704	0.255988	0.39961	0.0825352	0.0949653	1.79755	2.0729
AGAP9	-0.644575	-0.813276	-0.329166	-0.261658	-0.0159117	0.0954939	2.33828	2.36846
TNFSF10	0.235744	-0.107845	0.538253	1.33248	-0.144669	0.105433	5.95376	4.96613
DLX6-AS1	-1.21728	-1.02182	-0.513613	0.752137	-0.747061	0.112265	2.46881	2.20242
PRIC285	-0.207448	-0.102853	0.568233	0.761827	-0.0259942	0.122827	4.45317	4.35909
BATF2	0.506284	0.34596	0.38226	0.937619	0.442949	0.124036	4.08683	3.18239
XAF1	0.180158	0.276054	0.856409	1.06164	0.105402	0.136084	5.13049	4.67204
TSSK3	-0.188079	-0.104226	0.0563551	0.599009	-0.313285	0.136951	1.90147	2.0869
EPSTI1	0.552308	0.665357	0.722057	0.83671	0.412958	0.140177	4.52315	4.19947
DDX60	0.153184	0.233292	0.317405	-0.282114	0.416187	0.173151	2.31608	2.01768
XRN1	-0.0347072	0.108248	0.151387	-0.301159	0.197498	0.17683	2.08283	1.33132
CITED4	0.0857191	-0.25233	-0.758	-0.00449474	-0.337764	0.203726	-2.14531	-1.79341
PARP14	0.131552	0.136588	0.226597	0.024876	0.136042	0.228148	3.55534	3.00498
PHACTR4	0.0251685	-0.00143232	-0.096518	0.461211	-0.108629	0.233191	2.21327	1.69799
NFE2L3	-0.526022	-0.117256	0.189351	-0.409587	0.116646	0.249021	2.49254	2.11671
RTN1	-0.36216	0.103613	1.43943	0.446818	-0.046598	0.268478	1.37187	2.03371
IFIT3	0.422215	0.33311	0.649723	0.810496	0.229928	0.298588	4.83136	4.09324
PNP	0.222556	0.0387778	-0.326815	-0.0684512	-0.119485	0.30203	-1.9242	-2.34085
RGL1	0.0118785	0.325034	0.62321	0.267714	0.000892146	0.310674	2.27326	1.6407
IFIH1	0.0206279	0.299077	0.59933	0.0558368	0.129842	0.326819	3.85803	3.2586
DDX58	-0.0789297	0.242149	0.555979	-0.0670599	-0.120308	0.33027	5.32513	4.64698
TRIM56	-0.212845	-0.246682	0.15091	0.49347	0.0709679	0.367429	2.04865	1.80769
DNM1P41	0.439822	0.32688	0.654292	1.36276	-0.0750933	0.386691	2.19785	1.90793
AGAP5	-0.185526	-0.199559	0.403217	0.14595	0.109584	0.393556	2.01243	1.98892
PPM1K	-0.190809	-0.171832	-0.223009	0.630571	-0.0743977	0.394112	3.03652	2.50876
GBP5	0.243566	0.175347	-0.14983	0.370769	0.134991	0.401625	3.58079	2.87896
CCNL1	-0.0638588	0.125709	0.419739	-0.133896	0.136741	0.410233	1.99756	2.06897
AGAP6	-0.446732	-0.279817	-0.0706556	0.363526	-0.186387	0.414325	2.3935	2.44795
OASL	0.374479	0.622156	0.875369	1.95719	0.239867	0.432957	6.0752	5.29709
IFITM1	0.958044	0.778919	0.462717	1.58024	-0.0638346	0.501708	6.02729	5.70936
LOC644242	-0.778355	-0.383464	0.370732	-0.399159	-0.236602	0.537832	2.52076	2.36365
SLC25A28	0.122512	0.00760931	0.348971	0.570555	-0.166576	0.587607	2.15274	1.85546
S1PR1	0.214621	0.0226601	-2.9702	-1.90255	0.177569	0.597829	-2.98489	-2.17727
SEMA3A	-0.726746	-0.0495812	1.12645	0.481585	-0.0121152	0.608716	2.33158	2.22076
IFIT5	0.0682536	0.0467576	0.375128	0.389379	0.182856	0.652743	2.40566	1.78627
SERPINE1	-0.386742	-0.0622319	1.00504	0.56891	-0.218	0.657102	2.43965	1.57926
GLIS3	-0.126966	0.0265503	0.408211	0.433549	0.0244787	0.679551	2.03691	1.22338
HSP90AB2P	-0.408466	-0.276042	-3.17949	-0.993354	0.070604	0.701573	1.44243	1.50791
IFIT1	0.391508	1.11074	2.08915	2.24348	0.692666	0.731268	6.98199	6.30379
IFI27	0.272021	0.479183	0.598643	0.621972	0.520777	0.736684	3.13496	2.92308
LOC100190986	-0.392696	-0.403039	-0.394997	0.610793	0.063361	0.779549	1.93766	2.00215
CYP27B1	-0.295651	0.114381	1.25454	0.870602	-0.140343	0.881066	2.17255	1.88366
APOL6	0.117492	0.1423	0.329796	0.448725	0.130648	0.911307	2.32786	1.49314
MS4A14	-0.328343	-0.41454	0.247157	0.804686	-0.0722192	0.956343	2.84082	1.75106
CBLN3	-0.125784	0.0738447	0.912705	1.06926	-0.146165	0.993153	3.1166	3.04439
HSD3BP4	-0.179899	0.236024	0.559829	0.576316	0.175853	1.02264	2.27477	2.11842
TBC1D3P5	-0.392368	-0.638603	-0.0663521	-10.4986	0.872816	1.03123	1.94924	2.37368
ANKRD1	-2.43033	-1.57062	0.885285	1.17498	-0.548378	1.04653	3.47442	3.17709
GPR68	0.23151	0.328226	0.94236	0.90815	0.112673	1.06433	2.31806	2.00376
ADAMTS3	-0.232599	0.53758	2.23035	1.82324	0.552868	1.07726	2.75656	1.67396
MAFF	-0.340773	0.152746	1.12039	0.993518	-0.0789626	1.09123	3.46496	3.03279
GBP4	-0.0729204	0.099457	0.543701	0.702217	0.0167177	1.18347	3.67091	2.94481
PNPT1	-0.288651	-0.00966058	0.721531	0.66482	-0.0270915	1.20109	2.7796	2.26809
AREG	-0.0242503	0.341687	1.81743	1.36415	0.172803	1.22978	2.00226	0.473016
TNFRSF9	-0.784329	-0.159854	1.21076	1.26304	-0.316388	1.24049	2.50204	2.6148
TAP1	0.305252	0.358117	0.939863	0.991817	-0.068977	1.24715	2.12649	1.78202
RND3	-0.223074	0.148587	1.16181	0.788869	0.0835628	1.25997	2.07174	1.19915
LOC283663	-0.302088	-0.0914116	1.10893	1.67561	0.161395	1.31381	3.80666	4.01323
NCF1C	-0.632391	0.0843899	2.11541	2.66145	-0.389778	1.33698	2.80104	2.12072
TGFB3	-0.481012	-0.0714661	1.1585	1.67767	-0.0959981	1.34296	2.3784	2.02966
ISG20	-0.116944	-0.052527	1.12046	1.74452	-0.131004	1.36458	4.06771	3.15332
LOC440896	-0.106329	-0.331144	-0.534788	2.03174	-0.117226	1.43971	1.17899	0.91706
SGK1	-0.490591	-0.218263	0.907745	0.84224	-0.0545549	1.51132	2.34201	2.19868
AMZ1	0.115097	0.679472	1.61825	2.27414	0.576999	1.55297	1.63136	1.24116
NPFFR2	-0.644535	-0.085736	1.62345	1.3271	0.0947469	1.55349	2.67334	2.13352
KCNK5	0.19691	-0.147519	-0.672281	-0.0748158	-0.160931	1.57047	-2.41918	-2.35715
MAP3K8	-0.31233	0.0766481	1.13901	0.380365	0.0251471	1.6213	2.77238	2.09238
CNTNAP1	-0.254575	0.0732547	0.685236	1.47037	-0.502656	1.63094	3.00509	3.30016
STAP2	0.511689	0.139493	1.12807	1.30571	0.484343	1.63691	1.81533	2.05213
RELB	-0.211592	0.424932	1.6369	1.6429	0.0023121	1.6469	2.2651	2.05534
LINC00536	-1.95201	-2.07504	0.459678	2.00995	-1.93766	1.675	1.84919	0.903324
NCF1	-0.232345	0.506832	2.41066	2.49192	-0.127281	1.68136	2.87993	2.15766
LIPG	0.120273	-0.0589525	-0.547903	0.0131479	0.00855852	1.69056	-1.98557	-2.39656
NCF1B	-0.609194	0.0428494	2.48575	2.58444	-0.196458	1.72393	4.41957	3.52214
LOC344887	-0.70986	-0.669668	1.12388	1.45533	-0.527201	1.74909	3.01098	2.69639
WNT7B	-0.598251	-0.346813	0.268709	2.02069	-0.672343	1.75715	0.242373	0.46004
PION	-0.292844	0.169112	1.29912	1.02738	0.072363	1.75748	2.12856	1.80457
LAMB1	0.829287	0.950287	1.13921	1.9401	1.05508	1.79834	3.28634	2.61646
MLLT6	-0.225513	0.127837	1.44051	1.69308	-0.0731644	1.83464	2.43287	2.08674
INHBA	-1.05253	-1.27917	-0.129413	1.51235	-0.710937	1.84029	3.81791	2.96752
SLAMF7	-0.256248	-0.211947	0.507812	1.1927	-0.185966	1.86285	2.37961	1.87887
C22orf42	0.405007	0.700627	2.31376	2.19064	0.22183	1.86978	0.204121	-0.439317
C20orf123	-0.0155454	0.335405	1.48936	2.21248	0.332462	1.95844	0.398222	0.085491
PSTPIP2	-0.984204	-0.26828	1.07769	1.20715	-0.552569	2.00442	0.90897	0.662134
TAF4B	-0.313588	0.0896008	1.33108	0.848565	-0.0115475	2.00729	1.02518	0.689031
SYTL3	0.201223	0.134195	0.505049	1.99313	0.0177899	2.01725	0.122216	-0.366541
POLR3D	0.140962	0.179191	0.812929	1.33463	-0.113062	2.02066	0.329646	-0.215624
C5orf62	0.198549	0.35546	1.35687	1.63419	-0.0538857	2.02192	0.324861	-0.299223
CSRP2	-0.150432	0.25318	0.217177	0.648	0.182786	2.03877	1.55992	0.397386
NKX3-1	0.211666	0.00480298	0.372661	0.232973	0.263398	2.03901	-0.750124	-1.04223
PXDC1	0.096376	0.053771	0.753457	1.7693	-0.0416948	2.04306	0.678323	0.0551199
OGFRL1	-0.0187771	0.118146	0.704929	0.862121	0.160936	2.04542	0.371939	-0.462836
ACSL1	0.0233669	0.246109	1.38356	1.29516	0.0390339	2.04632	1.34313	0.661312
STAT5A	0.0293148	-0.0425356	0.271116	1.09153	-0.190534	2.0569	-0.319617	-0.698129
EDN1	-0.70197	0.0511261	1.12143	1.13625	-0.772032	2.05908	1.27743	1.35064
ICOSLG	0.0361092	-0.106598	0.782788	1.69148	0.0258856	2.06453	0.785829	0.157955
ACSL5	-0.0409949	0.148959	0.941165	1.41109	0.0517365	2.06514	0.427121	0.124208
SLAMF1	-0.765998	-0.230063	0.673003	1.51117	-0.7443	2.07084	1.73022	1.16556
PRKD3	-0.113044	0.150853	1.0727	0.830305	0.182005	2.07134	-0.354585	-0.697514
BTG2	-0.413642	-0.00977605	1.51286	1.71767	-0.0588645	2.07156	1.13729	0.156927
S100A3	-0.0270718	-0.214559	1.58746	1.73068	0.369361	2.07286	0.703123	-0.0180143
FHDC1	0.64595	0.672051	1.27106	1.68477	0.255267	2.07327	1.77906	1.55538
CDON	0.0513039	-0.136633	-0.441837	0.845871	-0.156731	2.07485	-1.48594	-1.40274
TNFAIP8	-0.799774	-0.0846834	1.52361	1.07014	-0.188305	2.08005	0.379909	-0.063217
WT1	-0.141235	0.203877	1.24869	1.02744	-0.0967744	2.08234	-0.315443	-0.952451
ACPL2	0.104903	0.229596	0.312722	0.772506	0.151715	2.08852	0.0722914	-0.31408
SLC16A10	0.550618	0.405033	0.31507	1.47777	-0.334627	2.09018	0.329299	-0.950956
DUSP16	0.254608	0.399967	0.751029	1.30158	0.339813	2.10339	0.660006	0.0392516
TBX2	0.923691	0.865431	1.3973	2.98985	0.450035	2.10685	0.687391	-0.349657
LRP4	-0.674402	-0.993577	-0.149288	0.386945	-1.92965	2.10827	1.37546	0.901336
MAP2K3	0.0724585	0.119333	0.931619	1.84611	-0.107236	2.11345	1.05529	0.130191
MED14	0.068528	0.143639	0.438865	0.879314	0.133922	2.11421	-0.2525	-0.697457
TP53INP2	0.278377	0.269194	0.660402	1.3694	-0.0678933	2.12012	0.445755	-0.30186
MB21D2	-0.219467	0.0862846	1.20885	1.96746	-0.364986	2.12252	3.09198	1.86973
FAM49A	0.0269803	0.0936061	1.0956	1.05919	0.12098	2.12686	-0.461748	-1.11048
SPRY4	0.00588764	-0.0518248	0.344235	1.04068	0.0422587	2.12722	0.468475	-0.329283
LHX2	-0.184528	0.0974446	1.91381	1.60417	-0.141328	2.13019	0.881228	0.716809
C16orf73	-0.354183	-0.175118	1.12705	0.833847	-0.0350918	2.13392	0.0179138	-0.367176
C3orf26	0.0814651	0.185301	1.30668	1.48307	0.26471	2.14175	-0.303556	-0.525099
MPZL1	0.0136738	0.114394	0.979865	1.32801	-0.138344	2.15548	-0.097776	-0.511525
LDLRAD3	-0.000475329	-0.143006	0.559022	0.995674	-0.258113	2.16076	-0.317928	-0.638422
TMEM132A	-0.153768	0.108453	1.39815	1.68218	0.15639	2.16439	1.53123	1.786
SOX13	0.69404	0.192848	0.447578	1.22132	0.0263932	2.16799	-0.481121	-0.772545
LOC374443	0.15459	0.333623	0.941369	1.00982	0.260515	2.17035	-0.0860534	-0.143287
STX11	-0.164753	0.240412	1.3303	1.36223	-0.0220276	2.18313	1.33129	0.870528
RNF19B	0.0801167	0.209458	0.918246	1.70267	-0.13731	2.18341	1.93867	1.10936
ATP13A3	-0.177475	0.0684461	1.01516	1.05055	0.168869	2.18583	0.244939	-0.599974
HS6ST2	-0.188053	-0.076908	0.711415	1.00626	0.328487	2.18586	-0.775009	-0.0416714
IRS1	0.162571	0.180899	0.870667	1.2726	-0.103246	2.18639	1.29302	0.707714
DDR1	-0.12117	-0.0229011	0.926118	1.77092	-0.198494	2.1883	0	0
CPM	-0.245928	-0.154117	0.64634	1.54154	-0.109712	2.19777	-0.262207	-0.197656
TRIM36	-0.084015	0.122207	0.743158	0.772631	-0.123852	2.19913	0.450985	0.124196
TNFSF9	-0.140661	-0.0184404	0.220594	0.954444	-0.619199	2.20033	0.00827663	-0.235047
C17orf96	-0.250315	0.279693	1.74484	2.04654	-0.344907	2.21127	1.4482	0.91624
IGSF8	0.189474	0.0834533	1.02999	1.76241	-0.0574328	2.21598	1.46791	1.51535
SRGN	0.0302264	-0.00207273	0.524338	1.34448	-0.0377531	2.21903	-0.328876	-0.810257
ABCA1	0.376336	0.597047	1.70238	2.31399	-0.0192333	2.22109	1.6589	1.78905
LINGO1	-0.380696	0.183278	1.72878	2.60913	0.209066	2.22671	1.85471	1.64967
NCCRP1	-0.954304	-1.0008	-0.426494	2.2188	-1.32285	2.22776	1.76754	2.14313
G0S2	-0.61542	-0.0940846	1.19189	1.51586	0.134664	2.23055	-0.660146	-0.798834
DUSP5	0.166078	0.125079	0.756449	1.20541	-0.0406176	2.23263	2.55455	1.27422
SLC16A9	-0.48949	-0.0940835	1.32255	0.972669	-0.0531589	2.24896	0.571718	0.284266
TWISTNB	-0.314946	-0.00382509	0.720837	0.469116	0.123775	2.25203	-0.748465	-0.990545
EML5	0.33086	0.283614	1.28972	1.23271	0.514059	2.25948	-0.484623	-0.68228
NAMPT	-0.312872	0.0872727	1.47598	1.15549	0.0737746	2.26146	1.65225	0.673658
EPB41L3	-0.11802	0.266854	1.15978	1.17641	-0.12662	2.26283	0.43739	0.308103
LOC646329	0.0110106	0.103601	0.698193	0.328405	0.40509	2.26302	2.74628	2.30689
RHOF	0.138725	-0.0938546	0.0960665	1.22599	-0.213297	2.2754	-0.666607	-0.735914
ANKRD24	-0.110502	-0.178607	0.154451	1.34205	-0.351763	2.27553	1.10954	1.82709
MAP1B	0.113697	0.323829	1.00268	1.04154	0.0209978	2.27583	1.46146	0.727109
CRISPLD1	1.10157	0.731805	-0.248038	0.615691	0.452132	2.28943	-2.40408	-1.85718
SFRP2	0.137837	-0.295693	1.45425	2.32868	0.49333	2.29805	1.04422	0.624909
REL	-0.31088	-0.00781332	0.70125	1.13072	-0.0920865	2.30354	1.3947	0.775888
RORB	-0.143094	0.0839402	1.9482	2.29156	-0.42413	2.3051	3.27743	2.52369
GPR158	0.215739	0.562412	1.29116	1.1411	1.0723	2.3107	0.40725	0.483684
BASP1	-0.327601	-0.124624	0.814971	1.31458	0.0902592	2.31235	-0.571423	-0.939131
ITGB3	0.164567	0.0838927	0.360752	1.68229	-0.1413	2.31444	0.931696	0.500139
BAHCC1	-0.243618	0.0921899	1.85991	1.95025	0.136684	2.32034	1.97903	1.9207
FKTN	-0.148807	0.0964252	0.806576	0.967987	0.0962555	2.32614	-0.202532	-0.141041
GPR132	-0.0803721	-0.00588168	1.12315	1.87068	-0.0491255	2.32659	1.28262	0.682199
ZSWIM5	0.00576908	0.0309407	0.0912882	1.21287	-0.000931657	2.33494	-0.367944	-1.20642
ICAM1	-0.11397	0.302399	1.24929	1.77673	-0.0770212	2.34142	3.50897	3.1606
RHOQ	-0.402463	0.105232	1.57954	1.26181	0.113484	2.34148	0.531948	0.165983
RAP2C	-0.204074	-0.0385494	1.16228	1.12485	0.018686	2.34599	0.000213451	-0.621519
BHLHE41	-0.280901	0.35871	2.17349	1.90209	0.255156	2.34864	2.66398	2.51202
MMEL1	-1.38433	-0.593563	1.32608	1.66537	-0.187271	2.3502	0.224263	-0.05028
DDIT4	0.059454	0.24375	1.70696	2.64426	0.226126	2.35194	0.0849056	-0.89037
SESN2	0.306286	0.39776	0.993547	1.75501	0.0884562	2.36261	-0.0843136	-0.494057
MRAP2	1.1884	1.41806	1.92038	1.86519	1.13411	2.36784	0.6606	0.238785
EGR3	-0.43761	-0.850277	-0.558293	0.642807	-1.0171	2.3792	2.96137	1.6175
RCN1	-0.223523	0.0875769	1.31568	1.42513	0.0405516	2.38394	0.0373656	-0.240247
NAV3	-0.306795	0.175726	1.69453	2.1151	0.0238273	2.38444	0.892023	0.832842
XIRP1	0.0965181	-0.0380975	0.748672	1.43127	0.00629614	2.40278	0.0844788	-1.0056
TUBE1	0.273957	0.47208	1.42527	1.01208	0.309838	2.41425	0.0577879	-0.228529
LOC730227	-0.164992	-0.352798	1.17327	4.11819	-0.522714	2.42939	1.20285	1.4604
OLR1	-0.296615	0.0745099	1.06989	1.43898	0.25035	2.42968	-1.06909	-1.20195
PLK3	0.0478764	0.0945738	1.06114	1.61583	-0.110786	2.43096	0.788115	0.432817
DCLK3	-0.0723885	-0.843969	-4.58181	0.0465096	-0.740634	2.45921	-1.77133	-1.41327
MAP3K5	0.0596454	0.0813614	1.07521	1.29532	0.0563404	2.46127	-0.663109	-0.882271
ETV3	-0.071739	0.107048	1.10287	1.97883	-0.152954	2.46952	1.08216	0.0596929
BCL11B	-0.319556	-0.0675211	1.07142	0.899752	0.125891	2.47587	-0.138563	-1.81531
DYRK3	0.11621	0.175254	0.446396	0.653386	0.030426	2.47588	-0.094914	-0.89042
RIPK2	-0.288606	-0.0400556	0.833102	0.960187	0.0522917	2.47923	0.311424	-0.0911214
TNC	-0.896223	-2.48915	-0.735915	1.8512	-1.49271	2.48435	1.79933	0.980933
SLC7A11	-0.658229	0.0804937	2.26874	2.03969	-0.173939	2.48755	2.1812	1.59815
HS3ST3A1	-0.731627	-0.459485	1.93679	2.26714	-0.0706392	2.4942	0.158646	-0.317617
LOC100506930	1.80749	1.58353	2.09467	0.684902	2.05464	2.51706	1.23865	1.40939
BCL9L	0.196484	0.124978	0.429118	1.38081	-0.0505994	2.51987	0.0738953	0.136871
MGC45800	-0.953294	-0.171421	1.80171	2.12456	-0.712391	2.54767	2.80476	1.72347
RASGEF1B	-0.489301	0.0183039	1.90087	1.62949	0.0810833	2.5491	2.90099	2.08703
KDM6B	-0.309104	0.00242655	1.48574	2.05419	-0.0561503	2.55807	1.64891	1.2147
ATP2B1	-0.286149	0.132798	1.45356	1.18329	0.101602	2.56905	0.66109	0.116517
MAP2K6	1.55532	0.76602	-0.029905	3.00933	1.64141	2.59515	-2.48768	-2.33569
KCNQ5	-0.586225	-0.539736	0.698175	1.966	0.0556587	2.60055	0.551439	0.395507
CD82	-0.0400378	0.139153	1.40606	2.25121	0.00742666	2.61019	1.17795	0.77648
PTPRK	-0.233381	0.116094	1.33469	1.58727	-0.0210652	2.62271	1.34504	0.551796
STC1	-0.732271	-0.198722	1.533	2.88827	-0.0836258	2.62886	6.97003	4.52802
CNTNAP2	0.597481	0.287413	1.34955	3.1062	0.846771	2.62966	1.96282	1.91127
PVR	-0.0612674	0.0223426	1.18535	1.90276	-0.125192	2.63607	0.918294	0.332427
HSD11B1	0.176343	0.195235	0.0912548	1.57408	-0.465085	2.64193	-0.582752	-1.1714
IER5	0.194629	0.241415	1.17285	1.5539	-0.0374441	2.65038	-0.0712144	-0.0224043
ZC3H12A	-0.112712	0.26686	1.35484	1.78297	-0.177398	2.65232	3.17474	2.40041
PPP3CC	0.339886	0.441478	1.37202	1.68385	0.154036	2.6526	0.0584226	-0.674136
DACT3	0.0660657	0.485416	1.08049	1.72258	0.097719	2.66168	-0.848566	-1.62106
DKK2	0.566725	0.32572	0.603038	0.512082	0.0839415	2.66229	-0.883742	-1.3535
SLC2A6	-0.752504	-0.0204039	1.99617	2.31663	-0.0563897	2.67239	2.3233	2.40694
NR4A2	0.799753	1.08715	1.13015	2.35054	1.14349	2.68492	2.70782	1.87284
MGC12916	-0.613941	-0.446588	1.4323	2.60582	-0.195737	2.71511	0.678825	-0.0842147
DRAM1	-0.0474758	0.0333687	1.11548	1.49655	-0.261635	2.71951	1.06441	0.477686
RP1L1	1.51535	1.63674	1.8856	3.09175	0.812185	2.71989	1.19916	1.41456
CCDC85A	-0.502876	0.660458	0.766858	1.63282	-0.71091	2.72523	1.59558	1.51397
SEMA3C	-0.182467	0.0287239	1.60292	1.58355	0.342291	2.72539	0.88638	0.184351
CEACAM19	0.330072	0.296026	1.14809	2.28437	-0.262193	2.72927	3.02217	2.57099
CLIC6	-0.218005	0.127226	1.11135	1.77612	0.0376996	2.7338	0.0177654	-0.325961
LRFN5	-0.328383	0.178128	1.54184	1.8856	0.155022	2.7388	0.829095	0.474972
SAT1	-0.213698	0.147065	1.52584	2.64888	-0.0488687	2.75808	3.48933	2.28779
RIN3	0.253056	0.208274	0.706411	1.99545	-0.204812	2.76022	-0.322749	-0.826968
APCDD1	0.258115	0.258323	1.44745	1.70271	0.500538	2.77126	-0.309293	-0.798121
SMARCA1	0.506146	0.151242	0.181813	1.67456	0.758418	2.77651	0.441723	0.477386
IL18R1	-1.46467	-0.427706	1.67418	1.67576	-0.766646	2.77766	3.2032	2.21651
BCL3	-0.416946	0.498064	2.73079	3.05852	-0.187724	2.77954	5.08887	4.3644
TNFAIP3	-0.380814	0.355383	2.08686	2.17318	-0.200988	2.78039	3.57177	3.22094
FAM213B	0.107414	0.327792	1.50968	2.51513	-0.144944	2.78901	0.126578	-0.545831
PRTG	-0.564754	0.301388	1.63661	1.66874	0.483427	2.80276	1.36587	0.349689
CACHD1	-0.0901498	0.599133	1.48869	1.60973	0.424401	2.80699	0.954621	0.511159
CXCL5	-1.02091	-0.477034	1.68237	1.84738	-0.0348876	2.82456	2.82127	1.9912
VEGFC	-0.25664	0.148307	1.98183	2.1607	-0.0465089	2.82516	1.67003	0.701075
POPDC2	0.128943	-0.933639	0.803602	1.94626	-0.914029	2.8328	2.19567	2.00777
MT1E	-0.398495	-0.695607	-0.183303	2.4977	0.314083	2.83532	-0.903925	-1.45006
BCL2A1	-0.140061	0.0842851	0.910689	1.04355	0.0611566	2.85042	-0.861627	-1.20913
GPR137B	0.202785	0.194295	0.704987	1.25048	0.279887	2.85827	-0.559762	-0.700177
CHST2	-0.025624	-0.085555	1.11885	1.95705	-0.0445489	2.86387	-0.047947	0.122151
COL19A1	-0.158699	0.0792086	1.60549	2.47959	0.157691	2.87325	2.15465	2.10193
HGD	-0.361022	-0.124869	0.989676	1.68468	-0.426357	2.88274	3.2008	2.39542
RGS16	-0.140434	0.0322661	0.761499	1.80027	-0.0925284	2.88448	0.55797	-0.211814
MOCOS	0.954055	0.58054	1.45823	1.25399	0.585587	2.88662	0.156599	-0.783788
HCK	0.300082	0.337441	1.33168	2.60086	0.0656765	2.90702	0.784679	0.440482
PIM2	0.0279196	0.158283	1.08496	2.25263	-0.201587	2.91299	0.721496	-0.107716
BHLHE40	0.118148	0.343503	1.72868	2.35038	0.0858472	2.92591	2.21807	1.17873
PLA2G10	2.21304	2.04178	0.983626	1.46695	3.20857	2.93216	0.86041	0.544592
DUSP1	-0.14241	0.135248	1.22262	2.69501	0.0262833	2.93244	2.92313	2.86522
BMPER	-0.369961	0.626448	2.27937	2.27914	-0.22786	2.93294	1.9819	1.14391
OXTR	-0.615167	-0.547936	1.11031	1.66084	0.0406175	2.94099	0.899451	0.193402
IKZF3	-0.42329	0.332832	1.98797	1.63845	-0.35305	2.94741	1.26919	0.232163
GBP2	0.278466	0.327719	1.03442	1.67619	-0.0103864	2.94769	2.14518	1.54061
ODZ3	-0.181489	0.214008	1.66479	2.10636	0.246688	2.95571	2.27248	2.02548
CHAC1	-0.186191	0.361419	1.6066	2.02096	-0.104366	2.95702	-0.193015	-1.2856
IGFBP3	-1.116	-0.0363724	2.56948	2.87899	-0.181612	2.95955	3.49102	3.08485
GCH1	-0.0792631	-0.264649	0.397809	1.33232	-0.214059	2.96862	1.5558	0.518937
PARM1	-0.358183	0.108073	1.90618	2.24922	-0.130086	2.97639	0.757225	0.589589
IL7R	-0.466765	-0.32834	0.776346	1.7303	-0.213081	2.98032	2.78021	1.71808
CCL5	-0.251701	-0.0679243	1.26326	2.74272	-0.199342	2.98134	0.248783	-0.250954
ITPR3	0.356976	-0.0368673	-0.00956063	1.88364	0.0364904	2.9822	1.00848	0.638166
LOC494558	-1.52034	-1.3424	0.06512	0.541504	-0.30577	3.01356	3.07134	1.57788
C20orf112	-0.30318	-0.175981	0.846651	2.16328	-0.467736	3.02222	1.14747	0.424432
RIMS2	0.223495	0.511113	1.21474	1.71503	0.503408	3.03191	2.37825	1.901
DLL1	0.350919	0.23314	1.35209	2.84077	0.622479	3.03474	1.81326	1.0745
MT1X	-0.0229034	0.056015	0.643818	2.85149	-0.50998	3.04522	-0.972749	-1.1921
USP12	-0.257972	0.163118	1.38698	1.38327	0.0224185	3.04563	0.727492	-0.181373
EREG	-0.700822	0.0754654	2.52438	2.59484	-0.0495964	3.04898	4.00205	3.07524
RASL12	-0.780337	-0.923446	1.82279	2.97632	-1.03702	3.06138	-3.07454	-3.09331
KIAA1211	0.165414	0.349231	0.551367	1.83403	0.09161	3.06747	-0.280098	-0.896641
UPB1	-0.0290229	0.248484	1.46466	1.79356	-1.00414	3.06952	-0.318866	-2.12768
DUSP2	-0.0548328	-0.102578	1.05821	1.9966	-0.160167	3.07091	-0.014734	-0.559376
BDKRB2	-0.243009	-0.57028	-0.994533	0.913675	-0.324608	3.0726	-1.35218	-1.83513
RCSD1	0.354597	0.0761897	0.563343	1.79818	-0.0119313	3.07948	-0.97493	-1.44753
PTGIR	-0.964071	-0.249433	1.56746	2.56248	-0.367821	3.09589	2.89379	2.46512
TIAM2	0.605806	0.0609617	0.0774321	1.41156	0.192782	3.09777	1.84339	1.1338
BCL11A	-0.171085	0.246025	0.523429	1.89281	-0.0165433	3.11124	-0.0178976	-0.361319
ELOVL7	-0.666583	-0.373508	1.55244	1.93278	-0.0361735	3.11551	1.24801	0.388291
VAT1L	0.0617821	-0.131661	0.109722	1.42339	-0.199014	3.12735	-0.858393	-1.24703
LGMN	0.255028	0.217191	1.08112	2.35188	-0.0495723	3.12756	1.44423	1.54156
LEPREL1	-0.336597	0.136997	1.88732	2.39728	-0.000689673	3.15127	2.05994	1.43118
PRR18	0.677106	1.18611	2.39337	2.53904	-0.0041712	3.17091	0.70784	-1.08511
FAM186B	-0.141061	0.0509653	0.402805	2.04484	0.284057	3.18231	2.27805	2.11774
FAM216B	-0.139471	0.609922	0.565066	1.84857	0.445574	3.185	0.988091	0.835391
AK4	-0.209708	-0.0701501	1.36837	1.66572	0.171896	3.18999	0.0514849	-0.684208
RFTN1	-0.0390092	0.0675788	1.54374	2.36444	-0.125043	3.1957	0.678762	-0.149463
SIK1	-0.253817	0.0959816	1.747	1.97039	0.181263	3.19599	2.05187	1.28838
NFKBIA	-0.443096	0.351234	2.09474	2.44374	-0.179748	3.20361	2.9598	2.28034
ACHE	-0.666238	-0.0613945	2.04416	2.50658	0.894942	3.21758	2.08678	2.04122
CRIM1	-0.623824	0.0993199	2.25902	2.56268	0.0173004	3.21835	3.36157	2.72995
SEMA6B	-0.0474505	0.0183695	1.58872	2.81348	-0.280758	3.23068	2.75639	2.36688
GIMAP8	-0.383252	0.209824	2.11476	2.60442	-0.0936747	3.24679	2.21593	1.76791
HCAR3	-1.61149	-0.851532	2.27568	2.44816	-2.16463	3.25422	5.77359	5.50317
LINC00515	-0.459043	-0.519191	-1.84563	2.07854	-0.554733	3.26395	1.3108	1.35597
STAT4	-0.0934893	0.0209879	0.201111	1.32126	-0.381946	3.27691	2.03557	0.898276
CPXM1	-0.166342	-0.202951	-0.398325	1.96017	-0.201191	3.29119	-1.13136	-1.02298
GRAMD1A	0.252805	0.147021	1.32416	2.41217	-0.173583	3.30439	0.506203	0.146276
ETV3L	-0.292679	0.0769919	1.90393	2.94024	-0.146069	3.31008	2.07879	1.06094
ERVMER34-1	0.844368	1.04147	1.70179	1.96882	1.34651	3.33013	-0.444962	0.01736
CTGF	1.24073	1.43351	0.359185	1.81233	1.56183	3.35964	0.905302	0.114804
ADAM19	-0.216227	-0.504965	-0.126355	2.31407	-0.104672	3.38369	-1.90809	-2.51886
SOCS1	-0.202481	-0.0980725	0.967868	1.07933	-0.186464	3.38713	0.982073	-0.577997
C3orf15	-0.0653739	0.646173	1.20888	2.23473	-0.293801	3.39177	2.62424	2.453
WT1-AS	-0.280927	0.00478382	1.68505	2.42294	0.15276	3.42942	1.44668	1.31016
FERMT1	0.189204	0.284524	1.06562	2.08077	0.622176	3.42944	-1.25402	-1.57286
LOC285758	-0.934893	-0.444865	1.06527	1.58116	-0.0359814	3.42967	2.57468	2.43072
KIAA1644	0.274771	0.593615	1.80824	3.07978	0.689266	3.44205	0.920262	0.0907886
AQP9	-3.08601	-1.90659	-0.269546	1.57092	-2.17912	3.46734	2.47807	1.83631
VSNL1	-0.973758	-0.0795566	2.42475	2.80371	-0.176611	3.54089	1.6127	1.11398
EHD1	-0.564616	0.287475	2.5993	3.04738	-0.108109	3.54382	3.18515	2.18865
ARHGAP24	-1.49577	-0.78589	1.51927	2.46623	-1.31121	3.55249	2.84135	2.05716
CYS1	-0.991505	0.255198	1.33698	1.84085	0.7432	3.58887	-1.15313	-0.770092
CD40	-0.411145	0.0540195	1.61829	2.61563	-0.299168	3.59445	2.62598	1.85709
FJX1	0.3433	0.254563	1.12547	2.00702	0.243	3.59517	0.323636	-0.0520628
ANKRD33B	0.416486	0.431524	0.8539	2.07526	-0.121607	3.5952	1.52755	1.13874
RRAD	-0.512015	0.375748	2.98133	3.67793	-0.30226	3.61262	4.22189	3.03082
SLC22A23	-0.25929	0.0132245	1.4574	2.44852	-0.230239	3.64221	0.990111	0.636858
CDC42EP2	0.229941	0.13191	1.49378	3.23152	-0.421776	3.67478	1.49895	0.250235
DAZL	-1.24228	0.0655895	2.02007	2.45306	0.234584	3.67627	2.99444	3.3398
ANKRD37	1.67483	1.86432	2.26711	2.56582	0.433769	3.67833	1.48951	1.45776
MARCKS	-1.05613	-0.260329	2.06611	2.25384	-0.209838	3.68126	2.65012	2.42416
HAPLN3	1.22493	1.6647	3.24456	3.98339	1.50166	3.68956	4.53758	3.82004
CAV1	-0.220435	-0.285695	0.883099	2.41767	0.251437	3.72199	-0.0474342	-1.03962
EBI3	-0.711836	-0.0857817	2.74844	3.59009	-0.196467	3.73914	2.64827	2.70753
IGFBP5	0.0268155	-0.409201	-0.681099	3.19858	0.230915	3.80904	0.119524	-1.20239
IRAK2	-0.510959	0.278017	2.28883	3.04827	-0.303634	3.82384	3.51842	2.47649
FSTL3	0.321188	0.160681	1.33743	3.00884	0.0645203	3.89093	0.274593	0.211072
RASGRP1	-0.534174	-0.523641	1.92202	2.42318	-0.492996	3.91509	1.91225	1.66428
SLC43A2	-0.0550995	0.0871023	2.14918	3.75124	-0.213129	3.97009	2.40443	1.4803
GPRC5B	-0.713181	-0.971874	2.15422	1.49955	0.344734	3.99136	-1.09622	-0.56085
CCL2	-0.504011	0.194603	1.58197	2.77919	-0.0269576	4.00962	6.17909	4.68731
SOX5	-0.280026	-0.0253813	2.02701	3.26098	0.0854559	4.01363	1.375	0.97988
MEOX2	-0.822924	-0.113165	1.2857	2.19677	0.559372	4.02561	1.19792	1.42853
DTX4	-0.220042	0.431292	2.60121	3.51065	-0.190947	4.02696	1.82319	1.15944
CGN	0.860921	0.10883	0.387746	2.26405	1.4708	4.04134	0.80576	0.358295
CYP7B1	-0.296886	0.222808	1.65481	2.17194	0.0473727	4.09015	0.197753	-0.0486319
PMP22	1.4885	1.80318	2.11671	3.40274	1.97588	4.12433	-1.07994	-0.829233
C22orf45	-0.204317	0.418987	1.77742	3.43122	0.0202482	4.1346	2.49013	1.73185
ARSJ	1.61607	1.51027	2.58237	2.88862	0.835557	4.17864	-1.7197	-3.13729
SBSN	1.2379	1.04505	2.07303	4.01165	0.59695	4.20005	3.05116	2.68059
PRRX1	-0.726193	-0.322058	1.46368	1.55913	-0.0771605	4.21999	2.04321	0.869299
IER3	-0.432653	0.0788504	2.46627	3.27471	-0.172803	4.24987	3.73417	2.27763
BMP6	-0.668115	-0.01836	2.17884	3.33555	-0.477971	4.2692	2.48512	1.94338
MMP10	0.350296	0.392517	0.855702	2.55579	0.0956015	4.28768	1.10868	0.1064
LOXL2	-0.232167	0.731788	1.91673	3.84202	-0.177032	4.30018	3.01091	3.19661
CD70	0.822432	0.959775	2.05965	3.31327	0.535387	4.30199	0.618899	0.268319
TMCC2	0.974668	0.443729	1.31598	3.07406	0.912105	4.4027	0.36287	-0.145878
HECW2	0.119425	0.105655	0.752685	2.21907	0.221984	4.41901	-0.131457	-0.727651
PCDH17	0.210809	0.141342	2.0473	2.77078	-0.118095	4.42959	4.08426	3.24655
KCNQ4	0.0311213	-0.112872	0.202158	2.37985	0.000793933	4.43049	-0.835424	-1.12117
CXCL6	-0.852414	0.102995	2.35834	3.2357	0.344916	4.46063	3.88296	3.00936
TBX3	0.208624	0.211283	1.73939	2.78645	0.378821	4.47306	1.63994	0.985492
MT1G	0.576211	0.47774	1.5143	3.93422	0.819363	4.49792	0.575576	-0.0681303
SLC1A2	-1.07852	-0.353834	-0.586196	2.33839	-0.242626	4.50151	2.28017	1.97253
ADRA1B	0.0820912	-2.51884	-0.0626999	2.54417	-1.33449	4.51215	0.386783	-3.09121
MCOLN2	-0.992451	-0.492341	2.30371	3.1891	-0.49459	4.65185	3.17849	2.46735
SERPINB9	-0.555435	-0.522445	0.287778	3.16848	-0.16808	4.66199	0.7604	0.363771
KCNN2	0.223875	0.347153	0.975854	2.23917	-0.0783236	4.78575	-0.468433	-0.593546
LRRC38	-1.49454	-0.583193	0.698074	4.31437	1.04618	4.78577	2.04225	1.45576
PTGS2	-0.192784	0.0226934	1.21362	2.88174	0.12216	4.78817	1.05811	-0.134278
IL24	0.277905	0.0661964	1.4011	2.86037	1.22821	4.81878	-0.123072	-0.164727
RNF144B	-0.241394	-0.190363	1.73618	2.97899	-0.635691	4.83123	1.7125	1.66487
NRP2	-0.417998	0.131551	2.15022	3.55399	-0.140852	4.84301	2.86128	2.01651
CCL20	-1.11871	0.0103587	2.52568	3.14563	-0.328791	4.84467	3.88871	2.16749
GPX3	0.231814	1.1243	2.10586	3.84668	1.23784	4.84493	0.361595	0.076176
MMP3	0.623691	0.789076	1.70017	3.41295	1.47487	4.8917	2.86523	2.50826
BIRC3	-1.65799	-0.0557938	3.24476	3.19993	-0.602143	4.90826	6.04668	5.24055
FGF13	0.785962	0.543054	1.95236	3.37201	0.798788	4.92462	-1.01427	-1.44242
FGF18	-0.523792	-0.478436	1.81635	2.86124	-0.959775	5.03558	2.02465	1.64057
SRC	-0.253861	0.352785	3.17212	4.31089	-0.237823	5.04532	3.09653	1.71464
KCNA3	-1.14027	-0.491564	2.16027	3.34088	0.818723	5.04563	2.44485	1.94987
SCN1B	-0.617584	-0.447231	2.57045	4.42164	0.0145995	5.09888	2.01705	1.02879
PDE4B	1.55217	0.649915	1.61922	4.62627	0.502014	5.10919	3.88419	3.21837
TSLP	-0.498977	-0.385	1.9671	2.75754	0.105742	5.11933	1.76929	1.23663
MT2A	-0.264945	-0.48896	1.33065	4.20997	-0.479778	5.20909	2.2461	1.72036
ADORA2A	-0.204517	0.112377	2.66201	4.04627	-0.388206	5.2325	2.50798	1.16488
ITGB8	-0.557013	-0.0941617	2.1196	3.23071	-0.0825589	5.24803	1.6974	0.830261
SERPINB2	-0.47329	0.350205	3.17457	3.51132	0.928814	5.33904	5.27482	3.15136
ECE1	-0.457108	-0.0451264	2.54045	4.69374	-0.0559712	5.40344	2.31352	1.82339
LHFP	2.01552	2.92401	4.21433	3.67852	2.49849	5.43503	3.46455	2.73458
TFPI2	-0.56945	0.0161938	2.84735	4.05689	-0.0602096	5.46554	1.34847	0.868191
TRAF1	-0.54369	0.412361	3.03799	4.18955	-0.529693	5.54724	4.69985	3.53914
ABTB2	0.0277979	0.414016	2.39764	3.76844	-0.00488921	5.54749	1.80151	0.577125
IL1B	-0.246477	0.271566	2.69676	4.2786	0.00553528	5.54887	2.94969	0.3777
TNFAIP2	-0.407416	-0.0979466	2.61846	4.34248	-0.34839	5.55049	2.80932	1.63605
TBX21	1.25192	1.83847	3.36449	4.69354	0.823791	5.55499	1.01685	-2.04461
COL5A3	-0.0720469	0.223493	2.48174	4.83345	0.351569	5.55638	1.73311	1.99431
CXCL3	-0.747766	0.346798	3.0704	3.62695	-0.13385	5.57739	6.07578	5.08798
DLL4	-0.549683	0.22394	2.77669	4.2171	-0.069918	5.74861	2.12542	1.7398
CD274	0.195276	0.801553	2.40909	3.416	-0.470777	5.83439	5.48547	4.06165
TNF	-0.135139	0.588772	2.4804	3.77259	-0.0338323	5.94894	3.80397	2.55075
HIVEP2	0.542091	0.442287	2.32074	4.22748	0.0921871	5.99859	3.14596	1.69139
TNFAIP6	-1.44605	-0.461234	3.52969	4.59486	-0.929205	6.01554	4.85479	3.68029
C3orf52	0.78374	1.10893	3.42202	4.18109	1.12352	6.06082	4.67371	3.01187
ENTPD2	-1.02564	-0.425313	2.37536	4.92605	0.699611	6.19504	4.58505	4.43823
IL8	-1.00005	0.384863	4.00854	4.43892	-0.234732	6.35204	4.43799	3.43987
CXCL1	-0.724899	0.520949	3.1435	4.13829	-0.125947	6.35604	5.87029	4.93308
CKB	-0.15762	0.239528	2.37928	4.91835	0.248217	6.38061	1.47138	1.20078
PLAT	-1.09031	-0.0328533	2.52262	4.53564	-0.298834	6.44767	2.82892	1.35091
CXCL2	-0.535438	0.458399	3.53952	4.13254	-0.527001	6.45779	5.0614	4.44821
CCL3	-0.42054	0.552211	3.7339	5.54619	-0.234387	6.92916	5.03779	3.73246
CCL4	-0.951031	0.754763	4.01578	5.69809	-0.518293	7.13129	6.75289	5.54654
IL1A	0.460305	1.20449	3.31845	4.88936	0.631149	7.2234	2.66941	1.82522
LAMP3	-1.93218	-0.483781	2.95016	5.54658	-0.498013	7.41349	4.7959	4.00693
WNT5A	0.842243	1.48762	4.94123	6.22711	1.53419	7.55862	5.12766	3.62446
GFPT2	0.216285	0.995567	4.35994	6.17984	1.03298	7.61711	4.66236	3.29478
CCR7	0.254436	-0.186396	1.70664	5.87969	-0.161842	8.0637	6.86258	6.37979
CD80	-1.71366	0.817079	4.90549	7.14469	0.597563	8.71787	6.17714	4.6853
IL23A	1.24404	1.56443	3.21152	8.04325	1.26386	9.55666	3.28155	1.53478
SOCS3	2.00895	2.2636	4.28534	7.69801	2.46541	9.70641	3.29411	1.19615

## Sheet: PCA 
Column1	PC1	PC2	PC3	PC4	PC5	PC6	PC7	PC8
IFI44	0.0072189	-0.0652394	-0.00369264	-0.001061	-0.00823209	-0.00565874	-0.0225869	0.006092
EPHB2	0.000527748	-0.0645279	-0.00495172	0.0259408	-0.0279181	0.0166151	0.00480347	0.00522466
HERC5	0.00657159	-0.064191	-0.00329964	-0.0155844	-0.0271009	-0.022539	0.0192024	0.00732513
SAMD9L	0.00829377	-0.0639341	-0.00720407	-0.00695468	-0.0352134	-0.0108618	0.00909545	0.0063922
PLSCR1	0.0103031	-0.0632231	-0.0101594	-0.00213594	-0.033643	-0.00316733	-0.00406952	0.00649471
SAMD9	0.0114646	-0.0628401	-0.00402165	-0.00974921	-0.0363535	-0.00997717	0.00229502	0.0057338
PLEKHA4	0.00803678	-0.0626739	-0.0145191	-0.00112608	-0.0393011	-0.0197149	0.0134673	0.00650942
HESX1	0.0102571	-0.0624826	-0.0039875	-0.0286474	-0.0236278	0.00914027	-0.0135316	0.00495593
GBP1P1	0.00740494	-0.0623475	0.010449	-0.028411	-0.0339991	0.00606819	-0.0200951	0.00568194
DHX58	0.00811787	-0.0623134	-0.0195414	-0.00634127	-0.03156	-0.0113331	0.00938723	0.00747266
LGALS3BP	0.00640021	-0.0622477	-0.0233617	-0.0090991	-0.0160635	-0.000573198	0.020244	0.00545613
RCBTB2	-0.00643209	-0.0622329	0.0113391	-0.0198154	-0.00170684	0.0069505	0.0557346	0.00656741
OAS1	0.00886186	-0.0621429	-0.0187622	-0.00171004	-0.0321169	-0.013688	0.0144352	0.00676041
TRANK1	0.00417872	-0.0619796	-0.0204803	-0.021186	-0.0360328	-0.0162108	0.00140047	0.00722663
USP18	0.00787937	-0.0619304	-0.0205077	-0.0103907	-0.03295	-0.0139402	0.00771396	0.00746263
CFB	0.0109622	-0.0618785	-0.0165806	-0.00360542	-0.0302084	-0.0121803	0.0142607	0.00640878
COL12A1	0.00966489	-0.0616662	-0.0111149	-0.0287167	-0.0334059	-0.0142915	0.000341467	0.00689528
ITIH4	0.00765096	-0.0615897	-0.023394	-0.0116177	-0.0267486	-0.00883718	0.00938947	0.00622884
SERPING1	0.00694537	-0.0614844	-0.017577	0.00945794	-0.0471642	-0.0262943	0.0121991	0.00643111
LOC153684	0.011991	-0.0613406	-0.018239	-0.0145863	-0.0142013	0.000968284	0.0165418	0.00494902
OAS3	0.0135142	-0.0613186	-0.0162519	0.00438149	-0.0127396	-0.0175368	-0.00408978	0.00684713
RNF213	0.0114729	-0.0612594	-0.0186427	-0.0122241	-0.0270145	-0.00918836	0.00882051	0.00626202
STAT1	0.0149284	-0.0611394	-0.0105043	0.00234351	-0.0215793	-0.000376409	-0.0202589	0.00557957
PATL2	0.0116569	-0.0610694	-0.0192395	-0.0152259	-0.0234216	-0.00620882	0.00881613	0.00660696
MST1P2	0.0137632	-0.0610532	9.72023e-05	-0.0271262	-0.00135851	0.00999437	0.0282543	0.00508397
UBA7	0.00627319	-0.0610085	-0.026688	-0.0175735	-0.0195141	-0.00282271	0.00916319	0.00590559
PDGFRL	0.00598208	-0.0609428	-0.0257747	-0.0121862	-0.0336682	-0.0142516	0.00309696	0.00628994
EPSTI1	0.0150282	-0.0609332	-0.0109131	0.00435988	0.00502352	-0.0243043	-0.0188879	0.00740606
ATG16L2	0.0141363	-0.0609211	-0.0145959	-0.0130844	-0.00723619	0.00523502	0.0226695	0.00590873
PARP10	0.015781	-0.0608776	-0.00958925	-0.0100013	-0.0194747	0.00707815	0.000564421	0.00640119
KCP	0.0153443	-0.0608656	-0.00674478	-0.0186991	-0.0117434	0.00222833	0.0203149	0.00680281
HERC6	0.0142292	-0.0608469	-0.00957806	-0.0182676	-0.0295243	-0.0115634	0.00669168	0.00735719
ZNF107	0.0149971	-0.0608097	0.00314882	-0.0182999	-0.0315483	-0.00811085	-0.00814433	0.00631711
DDX60	0.0138324	-0.0607596	-1.44417e-05	-0.0163491	-0.0447275	0.0143691	-0.00368151	0.00637227
SLC26A11	0.0154284	-0.0607282	-0.00934933	-0.00439047	-0.0034416	0.00837403	0.0334978	0.00573752
NLRC5	0.00982062	-0.0607208	-0.020636	-0.0109147	-0.0393035	-0.0189058	0.000178833	0.00656424
IFI16	0.0141792	-0.060716	-0.00626562	-0.0189981	-0.0357255	-0.016168	0.00294529	0.00654587
TRIM22	0.015071	-0.0607017	-0.0119715	-0.00729741	-0.0256544	-0.0087145	0.0141357	-0.175065
MNDA	0.0142694	-0.0606558	-0.0035569	-0.0209831	0.00843134	0.01773	0.0361068	0.00411367
NEAT1	0.015595	-0.0606222	-0.00753894	-0.018276	-0.0195677	-0.00386511	0.0140061	0.0052816
DDX60L	0.0147926	-0.0605746	-0.00452862	-0.0225684	-0.0297779	-0.0120361	0.00640828	0.00647683
MX2	0.0142706	-0.0605092	-0.0174432	-0.00920554	-0.0153433	-0.0158859	0.0047448	0.00659689
PARP15	0.0158584	-0.060273	-0.00873313	-0.0169933	-0.0247021	-0.00786349	0.00981804	0.00738749
KLF17	0.016077	-0.0602614	-0.0112405	-0.0118476	-0.00738061	0.00574555	0.0237918	0.0072668
LOC100144595	0.0160119	-0.0602522	-0.011149	-0.0117246	-0.00490328	0.00766746	0.0257581	0.005405
RHPN1	0.0159349	-0.0602209	-0.0110449	-0.0115858	-0.00218882	0.00976929	0.0279021	0.00610436
LINC00311	0.0162065	-0.0602135	-0.0114352	-0.0121131	-0.0129921	0.00137906	0.0193042	0.00662817
SIGLEC1	0.0158721	-0.0601943	-0.0124327	-0.012711	-0.0202182	-0.0042003	0.0132808	0.00600502
LOC100130705	0.016296	-0.0601224	-0.0115577	-0.0122465	-0.0168699	-0.00150918	0.0159644	0.00559303
ODF3B	0.0163196	-0.0600501	-0.0116292	-0.0123839	-0.0191633	-0.00344403	0.0143145	0.00557483
LGALS9C	0.0163426	-0.0599924	-0.0116733	-0.0124467	-0.0206706	-0.00462537	0.0130871	0.00661913
FFAR2	0.0163498	-0.0599715	-0.0116878	-0.0124674	-0.0211747	-0.00502081	0.0126757	0.00687674
PRND	0.0163607	-0.0599375	-0.0117099	-0.0124992	-0.0219563	-0.00563418	0.0120373	0.00630714
ANO5	0.0157908	-0.0599164	-0.0109602	-0.0124702	-0.0319624	-0.0135949	0.00570945	0.00541783
LOC399753	0.0163769	-0.0598795	-0.0117445	-0.0125491	-0.0232019	-0.00661249	0.0110178	0.0063727
FGD2	0.0163869	-0.0598385	-0.0117669	-0.0125815	-0.0240254	-0.00725973	0.0103425	0.00614686
CHTF18	0.0169803	-0.0597554	-0.00986104	-0.00858961	0.002914	0.026936	0.0117034	0.00427128
AXL	0.0164074	-0.0597388	-0.0118156	-0.0126528	-0.0258703	-0.00871126	0.00882581	0.00703513
AGAP7	0.0167463	-0.0597276	-0.0120006	-0.0126203	-0.0179082	-0.00834756	0.0124136	0.00743379
ARHGAP26	-0.00137575	-0.059702	-0.0261552	0.0130439	-0.0500963	-0.0288959	0.0111771	0.00491361
AIM2	0.0164189	-0.0596696	-0.0118457	-0.0126972	-0.0270468	-0.00963798	0.00785583	0.00672319
TTC21A	0.00869013	-0.0596236	-0.0234554	0.00816628	-0.00264872	-0.0522312	0.018007	0.00762402
KCNH4	0.0174737	-0.0595921	-0.00745987	-0.00410767	-0.0271542	0.00808088	-0.016292	0.00550852
STAP1	0.0166048	-0.0595291	-0.010717	-0.00550252	-0.029476	-0.0215314	0.00820085	0.00745377
SH3TC2	0.01532	-0.0595206	-0.0103013	-0.0106207	0.0148051	0.0228317	0.0410763	0.00650735
IFIT2	0.0149783	-0.0594124	-0.0111311	-0.00181031	0.0104028	-0.0520768	-0.00470357	-0.410583
ISG15	0.0172499	-0.0592957	-0.0124295	-0.0128709	-0.0155659	-0.0138556	0.010651	0.00696048
GMPR	0.0162458	-0.0592858	-0.0123607	-0.0130634	-0.0336588	-0.0148288	0.00228284	0.00654102
MEGF6	0.0175747	-0.0591925	-0.00618966	-0.0101486	-0.00191244	0.0355006	-0.0115326	0.002255
TM7SF4	0.00624616	-0.059063	-0.0173225	0.0122214	-0.0659927	-0.0415953	-0.00121442	0.00709974
LY6E	0.0127949	-0.0589393	-0.0255004	-0.00304909	0.0108854	-0.0272656	-0.0149459	0.00663084
IFI44L	0.0179775	-0.0588752	-0.0113056	-0.00403852	-0.0080549	-0.0267797	0.0140577	-0.704664
LOC100288615	0.012048	-0.0587754	0.00315721	-0.0272052	0.0301787	0.0339722	0.0521256	0.00424476
PARP14	0.0168314	-0.0587382	-0.0118175	-0.0123805	-0.040098	0.00437848	0.00508202	0.0069415
BATF2	0.0150585	-0.0586933	-0.0131713	-0.014514	0.00594971	-0.0495494	-0.017713	0.00642086
AGAP9	0.0174087	-0.0585909	-0.0128642	-0.0143934	-0.0263788	-0.00185174	0.0193562	0.00510411
C9orf139	0.0123333	-0.0585358	0.00132318	-0.0243283	0.0328196	0.0360786	0.0542344	0.00486266
MCOLN3	0.0184226	-0.0585035	-0.0106308	-0.00395642	-0.0113442	0.0275427	-0.0155368	0.00505596
TLR3	0.0164648	-0.0584814	-0.0121437	-0.0131651	-0.0412349	-0.0208814	-0.00401596	0.00684978
GABRR2	0.0117591	-0.0583977	-0.0262646	-0.000922482	0.00659737	-0.0431105	-0.0139056	0.0072754
FLJ45340	0.0182466	-0.058364	-0.0131952	-0.0131671	-0.00477084	-0.0218739	0.0111362	0.00692074
CCDC88B	0.010835	-0.0582626	0.00841938	-0.0342396	0.0296226	0.0331764	0.0511001	0.00332508
SECTM1	-0.00123489	-0.0580549	-0.0359805	-0.0203703	-0.0211896	-0.00421909	0.0028657	0.0053075
SPDYE6	0.018685	-0.0578551	-0.0135639	-0.0147062	-0.00546811	-0.00988117	0.0233894	0.00801145
RCN3	0.0143882	-0.057757	-0.00931184	-0.00938235	0.0332413	0.0368117	0.0548745	0.00366717
TNFSF13B	0.0186436	-0.0576319	-0.0136281	-0.0135313	-0.00830046	-0.0301135	0.00544278	0.00577412
STAT2	0.0182723	-0.0575783	-0.0150474	-0.0140227	-0.00343596	-0.0321464	0.00612317	0.0068684
IGFN1	0.0182379	-0.0575756	-0.00961769	-0.0202096	-0.0114615	-0.0379933	0.000169664	0.00729117
LOC100133331	0.0191477	-0.057023	-0.013733	-0.0130185	0.0176687	-0.0242156	0.0191343	0.00595031
IFIT3	0.0192734	-0.0569062	-0.0176657	-0.00625624	-0.00370982	-0.0200866	-0.0168048	0.00616209
LOC729737	0.0191977	-0.0568471	-0.0133635	-0.0136469	0.0207908	-0.0247698	0.0201255	0.00678368
LEP	0.0179956	-0.0567131	-0.0134519	-0.0138792	-0.0328735	-0.0383676	-0.00937405	0.00841108
XRN1	0.0181088	-0.0563939	-0.00399541	-0.0169985	-0.0607942	-0.00714011	-0.00543624	0.00487223
ENTPD3-AS1	0.0195871	-0.0563851	-0.0141949	-0.0134041	0.014395	-0.0324956	0.0135698	0.00763759
DDX58	0.0201614	-0.0562664	-0.0114187	0.000438342	-0.0395378	0.0183871	-0.00179025	0.00557638
IFIH1	0.0205221	-0.0561304	-0.00774849	0.000641816	-0.0420142	0.0194963	-0.00754979	0.00466856
FLJ45445	0.0210214	-0.0561279	-0.00935271	-0.0128104	0.0325333	-0.00283262	-0.0072787	0.00405586
RSAD2	0.0194938	-0.0561161	-0.00934498	-0.0134251	0.0245212	-0.0359628	-0.0284239	-0.30727
NFE2L3	0.0196725	-0.0559884	-0.010403	-0.0201239	-0.0419889	0.0101966	0.00419865	0.00541021
CD300LB	-0.00878065	-0.0559257	-0.0384359	-0.00357459	-0.0208612	-0.00534269	0.0156726	0.00538115
MYBPC3	0.0202368	-0.0554905	-0.0141318	-0.0102988	0.00717998	-0.0440658	0.0029177	0.00784779
TDO2	0.0177241	-0.0554865	0.00156715	0.0125884	-0.00146976	0.0632729	-0.0425139	0.00148105
GBP5	0.017726	-0.0554533	-0.0182169	-0.0188077	-0.0318465	-0.0324596	0.0284307	0.00884603
PAX5	0.0201584	-0.0548164	-0.014938	-0.0141371	0.00256782	-0.0493157	-6.82853e-05	0.00852269
MX1	0.0186978	-0.0548089	-0.0173991	0.0134173	0.0298998	-0.0353011	-0.0352041	0.323695
LINC00265	0.022597	-0.0548077	-0.0120017	-0.0152216	0.0156039	-0.00905572	-0.0044485	0.00645071
IRF7	0.0218608	-0.0546827	-0.0107121	-0.0145215	0.0209877	-0.0278147	-0.0190805	0.00590508
PTCHD4	0.0204359	-0.0545635	-0.0149378	-0.0137327	0.0206956	-0.0438839	0.0101779	0.00729675
PPFIA4	-0.00372674	-0.054317	-0.0278395	-0.00497601	0.0494442	0.0490403	0.0673146	0.00424636
XAF1	0.0222395	-0.0542296	-0.0147227	0.00105312	0.0148489	-0.0199804	-0.029091	0.00572781
FLJ46361	0.0206391	-0.0540461	-0.0151293	-0.0138322	0.0215189	-0.0472022	0.00875993	0.00731778
HMOX1	-0.00473893	-0.0539397	-0.0326877	0.0024813	-0.0697437	-0.0443836	-0.0168387	0.0066609
IFI27	0.0235156	-0.0538593	-0.00787495	-0.0147484	-0.0273998	-0.00518023	0.01349	0.00758291
LOC100288069	0.0207391	-0.053731	-0.0151635	-0.0137364	0.0263889	-0.0467596	0.010934	0.00707675
CCDC57	0.0213289	-0.0535478	-0.0153101	-0.0127707	0.0185592	-0.0476421	-0.00193814	0.00640607
IFITM1	0.0167417	-0.0534336	-0.0301744	0.0095027	0.00841151	-0.0461322	0.0127654	0.00761812
PRIC285	0.0235705	-0.0532292	-0.0153962	-0.00864123	0.0115824	-0.0128872	-0.0196125	0.005795
CCNL1	0.0220827	-0.0532102	-0.008233	-0.0103886	-0.0433749	0.0390179	0.00774981	0.00517749
TIFAB	0.020908	-0.0531915	-0.00392543	-0.00919312	0.0345559	-0.0425576	-0.0485011	0.00697923
PPL	-0.0159185	-0.0531135	-0.0313364	-0.027297	0.00985057	0.018072	0.030044	0.00490592
LOC100133161	0.0233462	-0.0526065	-0.00844479	-0.0178769	0.0427054	-0.0133196	-0.012407	0.00638094
TNFSF10	0.0216286	-0.0522789	-0.0211957	-0.0114993	0.0191877	-0.0350606	-0.0247239	0.0065178
SLC9A9	0.0158023	-0.0521914	-0.00254912	0.0239845	0.044209	0.0879777	0.0099504	0.00115207
SHOX	0.0213724	-0.0517231	-0.015718	-0.0138992	0.0333189	-0.056084	0.00871009	0.00741544
TSSK3	0.0231011	-0.0516774	-0.0171364	-0.0156899	0.0190823	-0.0379298	0.0152716	0.00755759
MZF1	0.0237999	-0.0513718	-0.0103308	-0.0154741	0.0530088	-0.00180347	0.000664344	0.00432441
LOC440600	0.0212052	-0.0513672	-0.0153784	-0.0133018	0.0482609	-0.0478134	0.0188836	0.0065091
AGAP5	0.0243959	-0.0513393	-0.012796	-0.0195981	-0.0283209	0.0252121	-0.00166816	0.00480835
OASL	0.0235507	-0.0512018	-0.0169012	0.00358343	0.0201518	-0.0447783	-0.0147266	0.138428
EVL	-0.00113185	-0.0510576	-0.0254376	-0.0126636	0.0675465	0.0630629	0.0721871	0.00339888
HNF1A-AS1	0.0215069	-0.0509815	-0.0157629	-0.0137271	0.0410515	-0.0558497	0.0118443	0.00575636
DLX6-AS1	0.0225302	-0.0509704	-0.0171777	-0.0165827	0.0134972	-0.0553106	0.00979334	0.00652109
AGAP6	0.0232577	-0.0508971	-0.0185294	-0.0209477	-0.0159732	-0.0203638	0.0352456	0.00651593
PHACTR4	0.0226781	-0.0507912	-0.0192881	-0.0198731	-0.013931	-0.0461243	0.0138069	0.00750335
LOC644242	0.0232167	-0.0504258	-0.0166181	-0.0149156	-0.0467859	0.0321885	0.00905485	0.00260067
RGL1	0.0252859	-0.0499421	-0.0122875	0.0164406	-0.0379666	0.00571563	-0.0262817	0.00555883
IFIT1	0.02648	-0.0497893	-0.00648452	0.010869	0.0185117	-0.0200591	-0.035697	-0.274896
PPM1K	0.0241288	-0.0491429	-0.0192673	-0.0208771	-0.0115742	-0.0421354	0.0226544	0.00731642
TRIM56	0.0259736	-0.0485714	-0.0170838	-0.0233266	-0.00965797	-0.0272284	0.012127	0.00643476
HAMP	0.0150686	-0.0485362	-0.0120887	-0.0136396	-0.0896699	-0.0603855	-0.0474423	0.00909253
CLSTN3	-0.0153488	-0.0483289	-0.042281	0.00248833	-0.0433362	-0.0244911	-0.00146266	0.00610703
KIAA1199	0.0252817	-0.0479566	-0.0134609	0.00528619	0.0403198	-0.0185628	-0.0515781	0.00463094
MLXIPL	0.00409913	-0.0479261	-0.0149942	-0.00818059	0.0831429	0.0741321	0.0863976	-0.000263447
DPP6	0.0216552	-0.0478756	-0.0156778	-0.0129379	0.0670371	-0.0536585	0.0227914	0.00737092
C5orf20	0.0253384	-0.0475781	-0.010149	0.00967993	0.0389096	-0.0176354	-0.0598086	0.00507239
CD84	0.00737326	-0.0468817	0.00820132	-0.0236808	0.0829166	0.0726087	0.0881633	0.00209242
FADS2	-0.0124121	-0.0468763	-0.0358552	-0.00532334	0.0540218	0.0515848	0.0646315	0.00310016
IFIT5	0.0270514	-0.0458902	-0.0166759	-0.0275454	-0.040341	-0.00388019	0.00137086	0.00563122
LOC284837	-0.00533203	-0.0458191	-0.0277058	-0.0123193	0.079155	0.0712535	0.0775342	0.000514401
HSP90AB2P	0.022628	-0.0445684	-0.0165593	-0.0311964	-0.0606652	0.0194138	0.0630351	0.00420736
GOLGA8IP	0.00338119	-0.0443564	-0.00450718	-0.0151546	0.0944192	0.081734	0.0941771	-9.82876e-05
ANO8	0.0156829	-0.0439434	0.00246439	0.00265497	0.0609271	0.121301	-0.029302	-0.00317839
COL9A2	0.00816468	-0.0439211	0.000469329	-0.0108531	0.0924354	0.0798785	0.0948276	-0.000643804
SLC25A28	0.0276009	-0.043878	-0.0270538	-0.0198751	-0.0142397	-0.0116954	0.00353331	0.00651945
EFCAB4A	0.00922941	-0.0438026	-0.0046528	-0.00386331	0.0916678	0.0795225	0.0944848	3.20559e-05
C8orf73	0.00922941	-0.0438026	-0.0046528	-0.00386331	0.0916678	0.0795225	0.0944848	0.000619217
ABCC6P1	0.00922941	-0.0438026	-0.0046528	-0.00386331	0.0916678	0.0795225	0.0944848	0.000619217
GJA1	0.00922941	-0.0438026	-0.0046528	-0.00386331	0.0916678	0.0795225	0.0944848	0.000619217
COL23A1	0.00922941	-0.0438026	-0.0046528	-0.00386331	0.0916678	0.0795225	0.0944848	0.000619217
MNS1	0.00922941	-0.0438026	-0.0046528	-0.00386331	0.0916678	0.0795225	0.0944848	0.000619217
CCDC141	0.0094967	-0.0434813	-0.0048632	-0.00394522	0.0944499	0.0770999	0.0944094	-0.000180526
TBC1D3P5	0.0182961	-0.0433854	0.00477467	-0.061224	-0.0563292	0.0250798	0.0701155	0.00404644
CALN1	0.00622565	-0.0433714	0.00911888	-0.0224822	0.0921546	0.0791164	0.093788	-4.09053e-05
LOC157627	0.00531173	-0.0428221	0.0129382	-0.0275459	0.0913855	0.0782223	0.0926669	-5.39708e-05
CLDN11	0.022926	-0.0423862	-0.0173112	-0.0142682	0.0490407	-0.0928964	-0.00563788	0.00774792
RPS6KA6	0.0225559	-0.0419916	-0.0166048	-0.0130993	0.0775463	-0.0757142	0.0145466	0.00727537
NISCH	-0.00878407	-0.0417743	-0.0232241	0.00614074	0.0852671	0.074023	0.0953431	0.000465113
DNM1P41	0.024344	-0.0412329	-0.0335531	0.00973622	0.0366275	-0.0507539	-0.0281905	0.00647161
JMJD1C	-0.0239671	-0.0411742	0.0202413	-0.0418131	-0.0641834	-0.0463944	-0.00423996	0.00612111
LOC100190986	0.0276245	-0.0404929	-0.0210265	-0.0313871	-0.0142392	-0.0300922	0.0547121	0.00637528
GBP4	0.0307807	-0.040014	-0.0217447	-0.0155928	-0.0323892	-0.00275993	0.0139518	0.00454264
SEMA3A	0.0305102	-0.0399024	-0.0192485	-0.0067576	-0.00852151	0.0388887	-0.0389144	0.00325478
APOL6	0.028541	-0.039496	-0.0221505	-0.0231108	-0.0598879	-0.0146486	0.0160207	0.00571696
CXorf21	-0.0101144	-0.0390906	-0.0156861	-0.0287367	-0.111551	-0.0799996	-0.0655629	0.00734653
LOC653075	-0.011132	-0.0390482	-0.0317945	-0.0125766	0.0856165	0.075247	0.077345	-0.000237632
RTN1	0.0277529	-0.0390205	-0.0124105	0.014366	0.0326857	0.0672401	-0.0591615	0.00112747
GOLGA8E	-0.0112838	-0.0389495	-0.031971	-0.0126296	0.0854363	0.0750973	0.0770855	0.000629008
HSD3BP4	0.0324391	-0.0389289	-0.0143543	-0.0132609	-0.0329112	0.00802794	0.0220361	0.00350134
LAX1	0.022467	-0.0378455	-0.0164993	-0.0124483	0.0938447	-0.0790154	0.018325	0.00701291
GLIS3	0.0311432	-0.0372308	-0.0219445	-0.0189477	-0.0472906	-0.0109203	-0.0112168	0.00487951
CBLN3	0.0330831	-0.0370423	-0.0223962	-0.0102421	0.00123091	0.00325303	-0.00721104	0.00455777
SH3TC1	1.54614e-05	-0.0366516	0.0324238	-0.0525965	0.080378	0.0675366	0.0796768	0.00390752
MAFF	0.033392	-0.0365889	-0.0214237	-0.00457421	-0.0105934	0.00952045	-0.014416	0.00374458
ANKRD1	0.0328972	-0.0364816	-0.0234529	-0.0158015	0.000805005	-0.00218143	-0.00905546	0.00484057
ZNF815	-0.0208297	-0.0361407	-0.0516172	-0.022624	-0.0169874	-0.00418369	-0.0116861	0.00245462
KRT17	-0.0155901	-0.0356852	-0.0367917	-0.0140487	0.0793337	0.0699853	0.0687576	-0.000503105
SERPINE1	0.0321072	-0.0352935	-0.0212399	-0.00931376	-0.0249205	0.0161525	-0.0510754	0.00458966
LAMB1	0.0318161	-0.0352757	-0.0174859	-0.0282175	-0.0178447	-0.0505333	0.0172544	0.00647283
MS4A14	0.030989	-0.0352087	-0.024946	-0.0248231	-0.0331675	-0.0365272	0.0129983	0.00558672
SYT17	0.0121825	-0.0347035	-0.0106601	-0.0124747	-0.119743	-0.0863716	-0.0781748	0.00740001
OSM	0.000331444	-0.034549	-0.0134989	-0.0319822	-0.120455	-0.0868589	-0.0844222	0.00633468
GPR68	0.0332061	-0.0344542	-0.0267438	-0.000997449	-0.0174418	0.00674828	-0.00851172	0.00440775
MMP17	0.0023474	-0.0343106	0.0363637	-0.0144315	0.0890509	0.114428	0.0415216	-0.00188176
PNPT1	0.0330185	-0.0339935	-0.0243773	-0.0190782	-0.0294134	0.0129002	0.000409085	0.00202912
LOC283663	0.0340984	-0.0339888	-0.0201634	-0.0225534	0.0150346	-0.00187711	-0.0067039	0.00461892
OLFML2B	-0.0250391	-0.031643	-0.0298708	-0.000234329	0.0653365	0.0564785	0.0750463	0.00082401
ABP1	-0.0232518	-0.0305406	-0.0243057	0.0441747	0.0523087	0.0439408	0.0950833	-0.000629943
DIRC3	0.00390849	-0.0301126	0.0229136	-0.0554531	-0.109883	-0.0812515	-0.0746549	0.00605386
ISG20	0.0349028	-0.0299516	-0.025109	-0.0163376	0.00302694	-0.0130403	-0.0175586	0.00440479
INHBA	0.0304816	-0.0296825	-0.0265179	-0.0312613	-0.0195359	-0.0497641	0.0539067	0.00846645
CNTNAP1	0.0348311	-0.0293181	-0.0256802	-0.0176954	0.00331469	-0.00756177	0.0249551	0.0040289
CYP27B1	0.0353555	-0.0292273	-0.0215702	-0.000117555	-0.00247264	0.0234043	-0.0387705	0.00239714
ADCY7	-0.0232858	-0.0287681	-0.0458027	-0.0170853	0.0546129	0.0499204	0.0423182	-0.000632977
MAP3K8	0.0330317	-0.0285222	-0.0218851	-0.0127987	-0.0574818	0.0485265	-0.00751142	0.000787175
ADM	-0.0185952	-0.0281987	-0.0102548	-0.0617854	-0.0930395	-0.0668972	-0.0734865	0.00640623
LOC646329	0.03114	-0.0274006	-0.0127949	-0.0376616	-0.0739407	0.0429546	0.0365979	0.0030382
TNFRSF9	0.0359098	-0.0270235	-0.0248844	-0.0136428	0.0116175	0.0162521	-0.0165568	0.00318719
TAP1	0.0334949	-0.0269034	-0.0357587	0.00643032	-0.0201347	0.00452014	-0.00211009	0.00308097
MERTK	-0.0303815	-0.0267276	-0.00420559	0.0357545	0.0418891	0.0331769	0.0969686	0.000553833
SGK1	0.0356304	-0.0257119	-0.0261622	-0.0191641	-0.0191982	0.0235451	0.00334218	0.00294807
SCUBE1	-0.0243292	-0.0255214	-0.0451338	-0.0162646	0.059392	0.0530176	0.0444876	0.000591328
ITSN1	-0.0341597	-0.025058	0.00901903	0.00318944	-0.0741678	-0.0582019	0.00229576	0.00444894
STC1	0.0360376	-0.0246985	-0.0267728	-0.0192606	-0.00525083	-0.0182856	-0.0118363	0.00328477
LOC344887	0.0366631	-0.0233728	-0.0268126	-0.0185015	-0.00311771	0.00579326	-0.00435429	0.00294487
RTN4R	-0.0134185	-0.0231879	0.0419192	-0.0788248	0.055377	0.0451167	0.0485128	0.00226815
HCAR3	0.0369042	-0.022408	-0.0264389	-0.0167109	-0.000902329	0.0171524	-0.00862351	0.00165341
NCF1B	0.036862	-0.0212569	-0.0242417	-0.00727358	0.0181175	0.00452823	-0.0456914	0.0030413
ICAM1	0.0378282	-0.0212325	-0.0251521	-0.00449892	-0.0108454	-0.000221112	0.0127482	0.00366261
EGR3	0.0297502	-0.0212066	-0.0273862	-0.03575	-0.0730395	-0.0277804	0.0628731	0.00475435
UTRN	-0.0341318	-0.02079	0.00514073	-0.0473631	0.0465793	0.0382335	0.0510093	-0.00171213
STAP2	0.0334218	-0.0193201	-0.0314154	-0.0474247	0.0123545	0.0275935	-0.000581595	0.00172795
NPFFR2	0.0375464	-0.0191883	-0.0228487	-0.0174229	-0.00343605	0.0220815	-0.0367783	0.00205208
CCL2	0.0375547	-0.0191196	-0.0271388	-0.0145013	-0.0158798	-0.00685483	0.01171	0.0033097
SLAMF7	0.0359379	-0.0189036	-0.0289217	-0.0272361	-0.0227101	-0.0142483	0.0279797	0.00373703
TGFB3	0.037533	-0.0186576	-0.0267207	-0.015264	0.015554	-0.00602974	-0.0225855	0.00331872
BCL3	0.0387476	-0.0182677	-0.0230203	0.00731964	0.00598591	0.00359292	-0.0186761	0.00205735
CHMP5	0.0200049	-0.0180998	-0.012999	0.00973402	-0.138866	0.0968104	-0.0332094	-0.00109396
LOC653061	-0.0319447	-0.0180627	-0.00015947	-0.0694908	0.0473698	0.0400135	0.0299971	0.000104525
LOC494558	0.0297761	-0.017234	-0.0274691	-0.0358861	-0.0849601	-0.0142851	0.0634637	0.00370965
RND3	0.0376754	-0.0172117	-0.0207057	-0.00743082	-0.0418021	0.0175679	-0.0388676	0.00196105
ADAMTS3	0.0379737	-0.0164662	0.000599662	0.00535625	0.00764974	-0.00690009	-0.0821518	0.00288872
CD14	-0.0325152	-0.0163377	-0.0358514	-0.035056	0.0422049	0.0374828	0.0236778	0.000546785
PION	0.0386938	-0.0155463	-0.022724	-0.00866677	-0.0225096	0.0291083	-0.00962649	0.000704179
CMYA5	-0.0301386	-0.0151694	0.0270926	-0.0349254	-0.0817051	-0.0652946	-0.0275974	0.00303285
TNFAIP3	0.0392484	-0.0143214	-0.0246437	0.00163613	-0.00411035	0.0142909	-0.00688573	0.00163897
RELB	0.0394706	-0.0136435	-0.0220674	0.0143186	0.00461622	0.0101424	-0.0175156	0.00257727
MLLT6	0.0389951	-0.013378	-0.0262723	-0.00747327	0.0030895	0.00715082	-0.0157445	0.00335024
HGD	0.037424	-0.0132493	-0.0293065	-0.0248622	-0.0223412	-0.0020439	0.0150226	0.00358397
ZC3H12A	0.0389457	-0.0130082	-0.0264587	-0.00619467	-0.0202496	0.000747113	0.00588047	0.00107041
BIRC3	0.0383127	-0.012994	-0.0275076	-0.0165342	-0.00362271	0.0224471	-0.0139735	0.00275571
NCF1C	0.0375319	-0.0123667	-0.0238937	-0.00221208	0.0341116	-0.0093614	-0.0571064	0.00234764
CEACAM19	0.0361226	-0.0121797	-0.0376574	-0.0104019	-0.00437961	-0.0147915	0.0181927	0.00345799
ATP10A	-0.0312685	-0.0119209	-0.050333	-0.0130341	-0.0132402	-0.00610735	-0.0168358	0.00166973
RORB	0.03886	-0.0118582	-0.0266556	-0.0100167	0.00461132	0.00476154	-0.0262565	0.00203771
MB21D2	0.0384849	-0.0117175	-0.0279069	-0.014822	-0.012315	-0.0179038	-0.0139251	0.00419406
IQGAP3	-0.0358158	-0.0112908	-0.0175833	-0.0558878	0.0330326	0.0284976	0.0134808	-0.000451312
HAPLN3	0.040286	-0.0109297	-0.0197056	-0.0071024	0.00582443	-0.0132707	-0.0193177	0.00300229
EREG	0.0388859	-0.0106025	-0.0267787	-0.0107828	7.35906e-05	0.0137544	-0.0263576	0.00202524
NCCRP1	0.0323264	-0.0105913	-0.0288367	-0.0337655	0.0161411	-0.0549332	0.0793732	0.00707158
CXCL3	0.0393877	-0.010505	-0.0263964	-0.00555828	-0.00877697	0.0124067	-0.000768616	0.00238982
BHLHE41	0.0405808	-0.0103069	-0.0165625	-0.00414433	0.00135711	0.0255935	-0.0194621	0.000850283
IL18R1	0.0383155	-0.0102097	-0.0282075	-0.0186188	-0.0202927	0.0158076	-0.0150761	0.00182986
NCF1	0.0389588	-0.00998949	-0.0207022	0.0196371	0.0170096	-0.00278762	-0.0459289	0.000766517
DUSP1	0.0388109	-0.00957005	-0.0275831	-0.0163344	0.00990207	-0.0113107	0.0174026	0.00217912
DUSP5	0.035398	-0.00908313	-0.0349888	-0.0203577	-0.0523371	-0.0169187	0.00764187	0.00357006
RASGEF1B	0.0387672	-0.00888444	-0.0252427	-0.0186923	-0.015694	0.0236076	-0.0256372	0.000310386
CCR7	0.0362728	-0.00863247	-0.0348001	-0.0279574	0.00318901	-0.0139805	0.0274478	0.00257184
ZNF618	-0.0303684	-0.00838566	-0.050437	-0.0189721	-0.0262024	-0.0164558	-0.033951	0.00115683
LRP4	0.0292673	-0.00837175	-0.0280142	-0.0384701	-0.0820618	-0.00756979	0.0851889	0.00139503
IGFBP3	0.0387907	-0.00834357	-0.0272304	-0.0136567	0.0138759	0.0149383	-0.0271084	0.0016153
SAT1	0.0391068	-0.0083115	-0.0278002	-0.0119215	-0.00434273	-0.0164612	-0.0097503	0.00247712
AQP9	0.0320928	-0.0081375	-0.0297331	-0.037606	-0.0368318	-0.0407144	0.0795208	0.00407959
LOC285758	0.0375879	-0.00799703	-0.0295501	-0.0253756	-0.0201989	0.0156121	0.0278527	0.00195364
LGALS9	-0.0307142	-0.00763009	-0.0503205	-0.0187391	-0.0235888	-0.0145647	-0.0322854	0.000458086
ATP8B3	-0.0412224	-0.00750251	0.00566105	-0.00156019	0.00810445	0.00366453	0.0454674	0.000679364
DAZL	0.0394365	-0.00730923	-0.0227057	-0.0247811	0.00597235	0.0239402	0.00447934	0.00162506
CD274	0.0386329	-0.00730251	-0.0298688	0.00504101	-0.0240284	-0.000436034	0.0170286	0.00325668
PCDH17	0.0377047	-0.00699311	-0.0339061	-0.016247	-0.0114694	0.00935157	0.00192922	0.00215555
CXCL1	0.0398544	-0.00677509	-0.0260439	-0.00111594	-0.0086238	0.00819178	0.0055641	0.000424574
CRIM1	0.0393905	-0.0065402	-0.0269273	-0.01178	0.00047754	0.0131148	-0.0171772	0.00267568
IL7R	0.0373015	-0.00627003	-0.0302909	-0.027722	-0.0297004	-0.0161941	0.020038	0.00369469
FAM186B	0.0359548	-0.0060459	-0.0227175	-0.0425872	-0.0112222	-0.0296125	0.0606349	0.0034198
ANKRD24	0.0334787	-0.0059058	-0.0292724	-0.0333906	0.00772378	-0.0120725	0.0910277	0.00377925
OSBPL7	-0.0350362	-0.00572914	-0.0430983	0.00884314	0.0116493	0.010656	0.0167445	-3.27049e-05
CXCL5	0.038767	-0.00565961	-0.0286031	-0.0185205	-0.0140383	0.0133997	-0.0152047	0.00127372
PTGIR	0.0388811	-0.0054505	-0.0291488	-0.0200986	0.00459976	0.000725478	-0.00190613	0.00201177
POPDC2	0.0364926	-0.00534735	-0.0347755	-0.0285262	-0.00417606	-0.00894376	0.0295225	0.00296544
CCL4	0.0402127	-0.00479883	-0.0250204	0.00534771	-0.0009096	0.00212473	-9.19691e-05	0.00194778
C3orf15	0.0393352	-0.00472018	-0.0246845	0.00730005	-0.0146683	-0.00847824	0.0403392	0.00262652
CD163	-0.0365408	-0.00466966	-0.0312434	0.0376432	0.000646053	-0.000485346	0.0348804	-0.00187017
RRAD	0.039925	-0.00459975	-0.0252319	0.00212222	0.00465951	0.000270734	-0.0244249	0.00102589
CHST13	-0.011674	-0.0043773	0.0588901	-0.0810645	0.0151677	0.00957587	0.010451	0.000429835
SLC2A6	0.0389916	-0.00405367	-0.0277539	-0.0149333	0.0170635	0.0209537	-0.0153535	0.00183536
NR4A2	0.0358015	-0.00374912	-0.0171728	-0.0328967	-0.0372792	-0.0701048	0.0458221	0.00586289
PBXIP1	-0.0328342	-0.0037435	-0.0484132	-0.0161913	0.014605	0.0143616	-0.00388117	-0.00061428
MGC45800	0.0388837	-0.0032363	-0.0282876	-0.0164615	-0.00734143	0.00315069	-0.0298429	0.00115824
RIMS2	0.0394582	-0.00287978	-0.0195779	-0.0231139	-0.0349285	0.000430599	0.0316663	0.00236015
CXCL2	0.0399906	-0.00283213	-0.0260803	-0.00115748	-0.00480974	0.015759	-2.15918e-05	0.00219683
CXCL6	0.0400159	-0.00268612	-0.0214104	-0.026791	-0.00332196	0.00682391	-0.00797763	0.000382116
NFKBIA	0.0401034	-0.0026271	-0.0257497	0.00109622	-0.00701956	0.0076372	-0.00894106	0.000265065
SEMA6B	0.0390164	-0.00257873	-0.0291648	-0.0191585	0.0083395	-0.00265154	-0.000625762	0.00223447
ENTPD2	0.0392034	-0.00245753	-0.018528	-0.0412437	0.011734	-0.000504634	0.00772718	0.0024388
SERPINB2	0.0406898	-0.00207228	-0.0106161	-0.0301489	-0.0208253	0.00607417	-0.0197348	0.000636527
BAHCC1	0.0399259	-0.00185674	-0.0228049	-0.0151428	0.0124188	0.0232573	-0.0197255	0.000700538
IRAK2	0.0399132	-0.00132882	-0.0268485	-0.00457157	-0.0056127	0.000893021	-0.0110076	0.00253633
TRAF1	0.040055	-0.00122879	-0.0264853	-0.00216987	-0.00399092	0.00312726	-0.00470069	0.00135731
MARCKS	0.0389194	-0.00113962	-0.0286007	-0.0180635	-0.00244026	0.0248761	-0.00588326	-0.00100415
TMEM132A	0.0400239	-0.00096054	-0.0221777	-0.0181692	0.0157926	0.0243688	0.00213999	0.0009637
SLAMF1	0.0379456	-0.000933144	-0.0304722	-0.0262534	-0.0152401	-0.0197508	0.0151432	0.00222323
SLC1A2	0.0322172	-0.00091966	-0.0300206	-0.0375993	-0.0206167	-0.0447467	0.0857475	0.00373267
FHDC1	0.0356221	-0.000783881	-0.0424816	0.00570922	-0.0102144	-0.00353347	0.0140997	0.00130629
ARHGAP24	0.0387993	-0.000718242	-0.0297083	-0.021817	-0.00799974	-0.000414786	0.000227756	0.00258543
TCTEX1D1	-0.014078	-0.000647276	0.0650281	-0.0585277	-0.0238413	-0.0232061	-0.00114942	0.000684051
ODZ3	0.0406465	-0.00044168	-0.0204377	-0.0181399	-0.00272736	0.0121449	0.000991658	0.000712969
LONRF1	0.0376986	-0.000241386	-0.0252563	-0.00822846	-0.0121307	0.0652528	-0.0236703	-0.00147952
TNFAIP6	0.0391101	-0.000147724	-0.0285349	-0.0168556	0.00382447	0.0112195	-0.0175709	0.00138156
LOXL2	0.039923	-9.46613e-05	-0.0245089	0.00927457	0.0107517	-0.00965091	0.026394	0.002365
LINC00536	0.0362411	7.56371e-05	-0.0298825	-0.0266861	-0.00348203	-0.0644826	0.00603807	0.00532967
COL19A1	0.0398401	0.000231272	-0.0241577	-0.0215389	0.0141074	0.0057632	-0.000763834	0.000161411
LOC440896	0.0317623	0.000472462	-0.0287657	-0.0326121	0.02128	-0.0882019	0.0582414	0.0040166
GBP2	0.0363349	0.000670685	-0.0378282	-0.00846553	-0.0310638	-0.00501091	0.0260551	0.00173901
PLCB2	-0.0334592	0.000718736	-0.047489	-0.015649	0.00520325	0.00618965	-0.0133944	-0.000455458
EEF1A2	-0.0334592	0.000718736	-0.047489	-0.015649	0.00520325	0.00618965	-0.0133944	-0.000455458
CNIH3	-0.0334592	0.000718736	-0.047489	-0.015649	0.00520325	0.00618965	-0.0133944	-0.000455458
DOPEY2	-0.0334592	0.000718736	-0.047489	-0.015649	0.00520325	0.00618965	-0.0133944	0.000815195
ST14	-0.0334592	0.000718736	-0.047489	-0.015649	0.00520325	0.00618965	-0.0133944	-0.000895828
GLIPR2	-0.0334592	0.000718736	-0.047489	-0.015649	0.00520325	0.00618965	-0.0133944	-0.000895828
ARID5A	-0.0334592	0.000718736	-0.047489	-0.015649	0.00520325	0.00618965	-0.0133944	-0.000895828
RMI2	-0.0334592	0.000718736	-0.047489	-0.015649	0.00520325	0.00618965	-0.0133944	-0.000895828
KIAA1462	-0.0334592	0.000718736	-0.047489	-0.015649	0.00520325	0.00618965	-0.0133944	-0.000895828
LAT2	-0.0334592	0.000718736	-0.047489	-0.015649	0.00520325	0.00618965	-0.0133944	-0.000895828
TUBA4A	-0.0334592	0.000718736	-0.047489	-0.015649	0.00520325	0.00618965	-0.0133944	-0.000895828
RAB11FIP5	-0.0334592	0.000718736	-0.047489	-0.015649	0.00520325	0.00618965	-0.0133944	-0.000895828
BEX1	-0.0334592	0.000718736	-0.047489	-0.015649	0.00520325	0.00618965	-0.0133944	-0.000895828
PELI3	-0.0334592	0.000718736	-0.047489	-0.015649	0.00520325	0.00618965	-0.0133944	-0.000895828
TNFSF14	-0.0334592	0.000718736	-0.047489	-0.015649	0.00520325	0.00618965	-0.0133944	-0.000895828
S100A16	-0.0334592	0.000718736	-0.047489	-0.015649	0.00520325	0.00618965	-0.0133944	-0.000895828
GJD3	-0.0334592	0.000718736	-0.047489	-0.015649	0.00520325	0.00618965	-0.0133944	-0.000895828
TESC	-0.0334592	0.000718736	-0.047489	-0.015649	0.00520325	0.00618965	-0.0133944	-0.000895828
CCL21	-0.0334592	0.000718736	-0.047489	-0.015649	0.00520325	0.00618965	-0.0133944	-0.000895828
C6orf223	-0.0334592	0.000718736	-0.047489	-0.015649	0.00520325	0.00618965	-0.0133944	-0.000895828
PPOX	-0.0334592	0.000718736	-0.047489	-0.015649	0.00520325	0.00618965	-0.0133944	-0.000895828
ITPKB	-0.0334592	0.000718736	-0.047489	-0.015649	0.00520325	0.00618965	-0.0133944	-0.000895828
ADAP2	-0.0334592	0.000718736	-0.047489	-0.015649	0.00520325	0.00618965	-0.0133944	-0.000895828
CORO6	-0.0334592	0.000718736	-0.047489	-0.015649	0.00520325	0.00618965	-0.0133944	-0.000895828
SPINT1	-0.0334592	0.000718736	-0.047489	-0.015649	0.00520325	0.00618965	-0.0133944	-0.000895828
MVK	-0.0334592	0.000718736	-0.047489	-0.015649	0.00520325	0.00618965	-0.0133944	-0.000895828
MFI2	-0.0334592	0.000718736	-0.047489	-0.015649	0.00520325	0.00618965	-0.0133944	-0.000895828
AHNAK2	-0.0334592	0.000718736	-0.047489	-0.015649	0.00520325	0.00618965	-0.0133944	-0.000895828
MAP1A	-0.0334592	0.000718736	-0.047489	-0.015649	0.00520325	0.00618965	-0.0133944	-0.000895828
ITGA3	-0.0334592	0.000718736	-0.047489	-0.015649	0.00520325	0.00618965	-0.0133944	-0.000895828
CASP6	-0.0334592	0.000718736	-0.047489	-0.015649	0.00520325	0.00618965	-0.0133944	-0.000895828
PECR	-0.0334592	0.000718736	-0.047489	-0.015649	0.00520325	0.00618965	-0.0133944	-0.000895828
ZNF395	-0.0334592	0.000718736	-0.047489	-0.015649	0.00520325	0.00618965	-0.0133944	-0.000895828
CAMK2B	-0.0334592	0.000718736	-0.047489	-0.015649	0.00520325	0.00618965	-0.0133944	-0.000895828
C11orf21	-0.0334592	0.000718736	-0.047489	-0.015649	0.00520325	0.00618965	-0.0133944	-0.000895828
TSPAN14	-0.0334592	0.000718736	-0.047489	-0.015649	0.00520325	0.00618965	-0.0133944	-0.000895828
DHRS3	-0.0334592	0.000718736	-0.047489	-0.015649	0.00520325	0.00618965	-0.0133944	-0.000895828
HCN2	-0.0334592	0.000718736	-0.047489	-0.015649	0.00520325	0.00618965	-0.0133944	-0.000895828
PLB1	-0.0334592	0.000718736	-0.047489	-0.015649	0.00520325	0.00618965	-0.0133944	-0.000895828
SV2A	-0.0334592	0.000718736	-0.047489	-0.015649	0.00520325	0.00618965	-0.0133944	-0.000895828
CD300C	-0.0334592	0.000718736	-0.047489	-0.015649	0.00520325	0.00618965	-0.0133944	-0.000895828
EFR3B	-0.0334592	0.000718736	-0.047489	-0.015649	0.00520325	0.00618965	-0.0133944	-0.000638945
MYL9	-0.0334592	0.000718736	-0.047489	-0.015649	0.00520325	0.00618965	-0.0133944	-0.000895828
PRICKLE1	-0.0334592	0.000718736	-0.047489	-0.015649	0.00520325	0.00618965	-0.0133944	-0.000895828
LRRC25	-0.0334592	0.000718736	-0.047489	-0.015649	0.00520325	0.00618965	-0.0133944	-0.000895828
SUSD3	-0.0334592	0.000718736	-0.047489	-0.015649	0.00520325	0.00618965	-0.0133944	-0.000895828
EBP	-0.0334592	0.000718736	-0.047489	-0.015649	0.00520325	0.00618965	-0.0133944	-0.000895828
CD1D	-0.0334592	0.000718736	-0.047489	-0.015649	0.00520325	0.00618965	-0.0133944	-0.000895828
NCKAP5L	-0.0334592	0.000718736	-0.047489	-0.015649	0.00520325	0.00618965	-0.0133944	-0.000895828
TREM2	-0.0334592	0.000718736	-0.047489	-0.015649	0.00520325	0.00618965	-0.0133944	-0.000895828
SLC11A1	-0.0334592	0.000718736	-0.047489	-0.015649	0.00520325	0.00618965	-0.0133944	-0.000895828
CORO2B	-0.0334592	0.000718736	-0.047489	-0.015649	0.00520325	0.00618965	-0.0133944	-0.000895828
PLD4	-0.0334592	0.000718736	-0.047489	-0.015649	0.00520325	0.00618965	-0.0133944	-0.000895828
MAPKAPK3	-0.0334592	0.000718736	-0.047489	-0.015649	0.00520325	0.00618965	-0.0133944	-0.000895828
RASAL3	-0.0334592	0.000718736	-0.047489	-0.015649	0.00520325	0.00618965	-0.0133944	-0.000895828
CORO2A	-0.0334592	0.000718736	-0.047489	-0.015649	0.00520325	0.00618965	-0.0133944	-0.000895828
ETV5	-0.0334592	0.000718736	-0.047489	-0.015649	0.00520325	0.00618965	-0.0133944	-0.000895828
RAB3IL1	-0.0334592	0.000718736	-0.047489	-0.015649	0.00520325	0.00618965	-0.0133944	-0.000895828
DYSF	-0.0334592	0.000718736	-0.047489	-0.015649	0.00520325	0.00618965	-0.0133944	-0.000895828
ADRB2	-0.0334592	0.000718736	-0.047489	-0.015649	0.00520325	0.00618965	-0.0133944	-0.000895828
SMYD3	-0.0334592	0.000718736	-0.047489	-0.015649	0.00520325	0.00618965	-0.0133944	-0.000895828
KIAA1274	-0.0334592	0.000718736	-0.047489	-0.015649	0.00520325	0.00618965	-0.0133944	-0.000895828
NAPSB	-0.0334592	0.000718736	-0.047489	-0.015649	0.00520325	0.00618965	-0.0133944	-0.000895828
C19orf59	-0.0334592	0.000718736	-0.047489	-0.015649	0.00520325	0.00618965	-0.0133944	-0.000895828
LOC100506585	-0.0334592	0.000718736	-0.047489	-0.015649	0.00520325	0.00618965	-0.0133944	-0.000895828
TNFSF11	-0.0334592	0.000718736	-0.047489	-0.015649	0.00520325	0.00618965	-0.0133944	-0.000895828
DLX3	-0.0334592	0.000718736	-0.047489	-0.015649	0.00520325	0.00618965	-0.0133944	-0.000895828
CENPV	-0.0334592	0.000718736	-0.047489	-0.015649	0.00520325	0.00618965	-0.0133944	-0.000134354
KIRREL	-0.0334592	0.000718736	-0.047489	-0.015649	0.00520325	0.00618965	-0.0133944	-0.000134354
FHL2	-0.0334592	0.000718736	-0.047489	-0.015649	0.00520325	0.00618965	-0.0133944	-0.000134354
ULBP3	-0.0334592	0.000718736	-0.047489	-0.015649	0.00520325	0.00618965	-0.0133944	-0.000134354
JAZF1	-0.0334592	0.000718736	-0.047489	-0.015649	0.00520325	0.00618965	-0.0133944	-0.000134354
RASGRP2	-0.0334592	0.000718736	-0.047489	-0.015649	0.00520325	0.00618965	-0.0133944	-0.000134354
C16orf74	-0.0334592	0.000718736	-0.047489	-0.015649	0.00520325	0.00618965	-0.0133944	-0.000134354
CARNS1	-0.0334592	0.000718736	-0.047489	-0.015649	0.00520325	0.00618965	-0.0133944	-0.000134354
DGKA	-0.0334592	0.000718736	-0.047489	-0.015649	0.00520325	0.00618965	-0.0133944	-0.000134354
SLCO2B1	-0.0334592	0.000718736	-0.047489	-0.015649	0.00520325	0.00618965	-0.0133944	-0.000134354
SIGLEC16	-0.0334592	0.000718736	-0.047489	-0.015649	0.00520325	0.00618965	-0.0133944	-0.000134354
TREML1	-0.0334592	0.000718736	-0.047489	-0.015649	0.00520325	0.00618965	-0.0133944	-0.000134354
SCRN1	-0.0334592	0.000718736	-0.047489	-0.015649	0.00520325	0.00618965	-0.0133944	-0.000134354
PECAM1	-0.0334592	0.000718736	-0.047489	-0.015649	0.00520325	0.00618965	-0.0133944	-0.000134354
TP53I11	-0.0334592	0.000718736	-0.047489	-0.015649	0.00520325	0.00618965	-0.0133944	-0.000134354
SLC37A2	-0.0334592	0.000718736	-0.047489	-0.015649	0.00520325	0.00618965	-0.0133944	-0.000134354
GSTM1	-0.0334592	0.000718736	-0.047489	-0.015649	0.00520325	0.00618965	-0.0133944	-0.000134354
PIPOX	-0.0334592	0.000718736	-0.047489	-0.015649	0.00520325	0.00618965	-0.0133944	-0.000134354
ACACB	-0.0334592	0.000718736	-0.047489	-0.015649	0.00520325	0.00618965	-0.0133944	-0.000134354
SPN	-0.0334592	0.000718736	-0.047489	-0.015649	0.00520325	0.00618965	-0.0133944	-0.000134354
SFXN3	-0.0334592	0.000718736	-0.047489	-0.015649	0.00520325	0.00618965	-0.0133944	-0.000134354
KIF3C	-0.0334592	0.000718736	-0.047489	-0.015649	0.00520325	0.00618965	-0.0133944	-0.000134354
SPOCD1	-0.0334592	0.000718736	-0.047489	-0.015649	0.00520325	0.00618965	-0.0133944	-0.000134354
CECR6	-0.0334592	0.000718736	-0.047489	-0.015649	0.00520325	0.00618965	-0.0133944	-0.000134354
SLC16A13	-0.0334592	0.000718736	-0.047489	-0.015649	0.00520325	0.00618965	-0.0133944	-0.000134354
C11orf9	-0.0334592	0.000718736	-0.047489	-0.015649	0.00520325	0.00618965	-0.0133944	-0.000134354
NPTXR	-0.0334592	0.000718736	-0.047489	-0.015649	0.00520325	0.00618965	-0.0133944	-0.000134354
LRRC33	-0.0334592	0.000718736	-0.047489	-0.015649	0.00520325	0.00618965	-0.0133944	-0.000134354
GIPC3	-0.0334592	0.000718736	-0.047489	-0.015649	0.00520325	0.00618965	-0.0133944	-0.000134354
DEF6	-0.0334592	0.000718736	-0.047489	-0.015649	0.00520325	0.00618965	-0.0133944	-0.000134354
SH2D3C	-0.0334592	0.000718736	-0.047489	-0.015649	0.00520325	0.00618965	-0.0133944	-0.000134354
P2RY8	-0.0334592	0.000718736	-0.047489	-0.015649	0.00520325	0.00618965	-0.0133944	-0.000134354
HSPB7	-0.0334592	0.000718736	-0.047489	-0.015649	0.00520325	0.00618965	-0.0133944	-0.000134354
DOK2	-0.0334592	0.000718736	-0.047489	-0.015649	0.00520325	0.00618965	-0.0133944	-0.000134354
MPST	-0.0334592	0.000718736	-0.047489	-0.015649	0.00520325	0.00618965	-0.0133944	-0.000134354
VSIG4	-0.0334592	0.000718736	-0.047489	-0.015649	0.00520325	0.00618965	-0.0133944	-0.000134354
ESYT1	-0.0334592	0.000718736	-0.047489	-0.015649	0.00520325	0.00618965	-0.0133944	-0.000134354
FCGR1A	-0.0334592	0.000718736	-0.047489	-0.015649	0.00520325	0.00618965	-0.0133944	-0.000134354
CEBPA	-0.0334592	0.000718736	-0.047489	-0.015649	0.00520325	0.00618965	-0.0133944	-0.000134354
PLCD3	-0.0334592	0.000718736	-0.047489	-0.015649	0.00520325	0.00618965	-0.0133944	-0.000134354
CNN2	-0.0334592	0.000718736	-0.047489	-0.015649	0.00520325	0.00618965	-0.0133944	-0.000134354
ADSSL1	-0.0334592	0.000718736	-0.047489	-0.015649	0.00520325	0.00618965	-0.0133944	-0.000134354
ESAM	-0.0334592	0.000718736	-0.047489	-0.015649	0.00520325	0.00618965	-0.0133944	-0.000134354
NXPH3	-0.0334592	0.000718736	-0.047489	-0.015649	0.00520325	0.00618965	-0.0133944	-0.000134354
CRYBB1	-0.0334592	0.000718736	-0.047489	-0.015649	0.00520325	0.00618965	-0.0133944	-0.000134354
PLP2	-0.0334592	0.000718736	-0.047489	-0.015649	0.00520325	0.00618965	-0.0133944	-0.000134354
SCAMP5	-0.0334592	0.000718736	-0.047489	-0.015649	0.00520325	0.00618965	-0.0133944	-0.000134354
CATSPER1	-0.0334592	0.000718736	-0.047489	-0.015649	0.00520325	0.00618965	-0.0133944	-0.000134354
PYCARD	-0.0334592	0.000718736	-0.047489	-0.015649	0.00520325	0.00618965	-0.0133944	-0.000134354
LRRC4	-0.0334592	0.000718736	-0.047489	-0.015649	0.00520325	0.00618965	-0.0133944	-0.000134354
SPNS3	-0.0334592	0.000718736	-0.047489	-0.015649	0.00520325	0.00618965	-0.0133944	-0.000134354
DISP2	-0.0334592	0.000718736	-0.047489	-0.015649	0.00520325	0.00618965	-0.0133944	-0.000134354
TMC8	-0.0334592	0.000718736	-0.047489	-0.015649	0.00520325	0.00618965	-0.0133944	-0.000134354
HOXA-AS5	-0.0334592	0.000718736	-0.047489	-0.015649	0.00520325	0.00618965	-0.0133944	-0.000134354
ID3	-0.0334592	0.000718736	-0.047489	-0.015649	0.00520325	0.00618965	-0.0133944	-0.000134354
C1QA	-0.0334592	0.000718736	-0.047489	-0.015649	0.00520325	0.00618965	-0.0133944	-0.000134354
LILRA2	-0.0334592	0.000718736	-0.047489	-0.015649	0.00520325	0.00618965	-0.0133944	-0.000134354
VSIG2	-0.0334592	0.000718736	-0.047489	-0.015649	0.00520325	0.00618965	-0.0133944	-0.000134354
ANKRD35	-0.0334592	0.000718736	-0.047489	-0.015649	0.00520325	0.00618965	-0.0133944	-0.000134354
DLG3	-0.0334592	0.000718736	-0.047489	-0.015649	0.00520325	0.00618965	-0.0133944	-0.000134354
SNCG	-0.0334592	0.000718736	-0.047489	-0.015649	0.00520325	0.00618965	-0.0133944	-0.000134354
BMP8B	-0.033531	0.000733778	-0.0473891	-0.0151197	0.00502373	0.00601038	-0.0130852	0.000236651
HOXA11	-0.0337849	0.000788122	-0.0470181	-0.0131993	0.00437247	0.00535987	-0.0119627	-0.000835785
EPHB3	-0.0338484	0.000802036	-0.0469206	-0.0127057	0.00420505	0.00519259	-0.0116739	-0.000132001
METTL7B	-0.0338765	0.000808243	-0.0468767	-0.0124852	0.00413027	0.00511787	-0.0115449	-0.00132239
CPNE2	-0.0339072	0.000815041	-0.0468285	-0.0122435	0.00404833	0.00503598	-0.0114035	0.000553638
SEMA3G	-0.0341008	0.000858685	-0.0465127	-0.0106873	0.0035206	0.00450852	-0.0104924	-0.00106426
IGFBP4	-0.0342418	0.000860764	-0.0450522	-0.0193703	0.0052145	0.00604667	-0.0137203	-0.000962032
PDE4B	0.0304782	0.000868222	-0.0492664	-0.0294443	0.00542415	-0.0360195	0.0309791	0.00323112
C10orf54	-0.0342639	0.000896548	-0.0462302	-0.0093306	0.00306054	0.00404853	-0.00969741	-0.000926431
FCGBP	-0.0342816	0.000900716	-0.0461987	-0.0091809	0.00300977	0.00399777	-0.00960965	-0.000875472
SGSH	-0.0344732	0.000905881	-0.0444124	-0.0196884	0.00504764	0.00584595	-0.0134992	-0.000468962
IL17RA	-0.034353	0.000917686	-0.0460691	-0.0085705	0.00280279	0.00379076	-0.00925174	-0.00108912
DHCR24	-0.0343867	0.000925767	-0.0460069	-0.00827944	0.0027041	0.00369204	-0.00908103	-0.000388896
TLN2	-0.0344322	0.000936756	-0.0459217	-0.0078831	0.0025697	0.00355761	-0.00884853	-0.000752077
EDN1	0.0388045	0.000954846	-0.0280561	-0.015171	-0.00673014	0.0349041	0.00895273	-0.00146231
GALM	-0.0345204	0.000958345	-0.0457523	-0.007103	0.00230519	0.00329298	-0.00839075	-0.0014482
KCNQ1	-0.0346003	0.000978237	-0.0455939	-0.00638236	0.00206084	0.00304848	-0.00796767	-0.000336934
CAPN5	-0.0346058	0.000979609	-0.0455829	-0.00633262	0.00204397	0.0030316	-0.00793847	-0.00114301
TSPAN32	-0.0350522	0.00102126	-0.0421484	-0.0235836	0.00521429	0.00586775	-0.0140591	-0.00122417
LOC100128993	-0.0351362	0.00103887	-0.0418197	-0.0240465	0.00521341	0.00584696	-0.0140943	-0.00103696
PKDCC	-0.0348819	0.00105108	-0.0449946	-0.00372841	0.00116099	0.00214773	-0.00640808	-0.000195545
CD300A	-0.0350155	0.00108731	-0.0446851	-0.00239963	0.000710478	0.00169655	-0.00562632	-0.000611332
GSTA4	-0.0350192	0.00108835	-0.0446761	-0.00236146	0.000697536	0.00168359	-0.00560385	-0.000881827
LBH	-0.0353826	0.00109182	-0.0408195	-0.0254385	0.00520971	0.00578306	-0.0141978	-0.000759454
TMEM86A	-0.0350569	0.0010988	-0.0445854	-0.00197697	0.000567179	0.00155301	-0.00537753	0.000145939
SIGLEC11	-0.0350984	0.00111043	-0.0444836	-0.00154847	0.000421903	0.00140748	-0.00512524	-0.000741693
TNC	0.0321917	0.00111241	-0.0300612	-0.036762	-0.0246086	-0.0706607	0.0642426	0.00423381
MMRN2	-0.0355017	0.00111813	-0.0403155	-0.0261308	0.00520727	0.0057505	-0.0142479	-2.51535e-05
USP2	-0.0351455	0.00112381	-0.0443655	-0.00105464	0.000254481	0.00123974	-0.00483442	-6.63409e-05
NCF4	-0.0351513	0.00112547	-0.0443508	-0.000993206	0.000233654	0.00121888	-0.00479823	0.000342672
MYOZ1	-0.0351543	0.00112632	-0.0443432	-0.000961819	0.000223013	0.00120821	-0.00477974	-0.000466838
RAP1GAP2	-0.0351817	0.0011342	-0.0442732	-0.000670791	0.000124348	0.00110935	-0.0046083	-0.000810662
INPP5D	-0.0352042	0.00114071	-0.0442149	-0.000429921	4.26874e-05	0.00102752	-0.00446639	7.44677e-05
GFI1	-0.035417	0.00120457	-0.0436302	0.00194326	-0.000761849	0.000221086	-0.00306712	-0.000585472
RGS14	-0.035437	0.00121079	-0.0435718	0.00217569	-0.000840643	0.000142082	-0.00292997	-0.000671777
OTUB2	-0.03594	0.00121974	-0.0383255	-0.0288063	0.0051941	0.00561971	-0.0144326	-0.000144115
ST8SIA5	-0.0359787	0.00122912	-0.0381383	-0.0290534	0.00519258	0.00560723	-0.0144489	3.77263e-05
MMAB	-0.0355166	0.00123603	-0.0433329	0.00311979	-0.00116069	-0.000178862	-0.00237271	-0.00117097
SIGLEC7	-0.0360329	0.00123708	-0.0409137	-0.0144533	0.00233177	0.00301466	-0.00903734	-6.24544e-05
NINJ2	-0.0355911	0.00126032	-0.0430992	0.0040312	-0.00146965	-0.000488752	-0.00183445	-0.000715798
NDRG2	-0.0355947	0.00126153	-0.0430875	0.00407641	-0.00148497	-0.000504124	-0.00180775	-0.000310861
FAM212A	-0.0361154	0.00126287	-0.0374593	-0.029943	0.00518666	0.00556171	-0.0145068	-0.00126926
SLC2A5	-0.036177	0.0012756	-0.0407696	-0.0121162	0.0016745	0.00237406	-0.00786796	-0.000724652
CSF1R	-0.0356665	0.00128567	-0.0428514	0.00498533	-0.00179308	-0.000813229	-0.00127067	-0.00141728
CYTH3	-0.0362584	0.00129926	-0.0367182	-0.0309027	0.0051795	0.00551158	-0.0145673	-0.000507737
CAT	-0.0357315	0.00130816	-0.0426281	0.00583485	-0.00208104	-0.00110219	-0.000768441	-0.00125592
ADAMTS15	-0.0363458	0.00132211	-0.036248	-0.0315056	0.00517458	0.00547954	-0.0146044	-7.77787e-05
TRAF3IP3	-0.0364009	0.00133679	-0.0359438	-0.0318931	0.00517125	0.00545873	-0.0146279	-0.00112005
TGFBI	-0.0358214	0.00134042	-0.0423021	0.00705773	-0.00249556	-0.00151823	-4.50522e-05	0.000795143
SP140	-0.0365447	0.00134069	-0.0384428	-0.0201107	0.00289744	0.00340949	-0.0103291	-0.000249646
AGT	-0.0362334	0.00134085	-0.0412527	-0.00250111	-0.000569338	0.000253103	-0.00372909	-0.000285249
CDCP1	-0.0358237	0.00134127	-0.0422934	0.00708996	-0.00250648	-0.00152919	-2.59825e-05	-0.00104306
RIMKLA	-0.0358292	0.00134327	-0.0422731	0.00716569	-0.00253215	-0.00155496	1.88367e-05	-0.000347683
IER3	0.0392614	0.00134641	-0.0282942	-0.0139877	-0.00718209	0.0014699	-0.0199955	0.00125387
GDPD5	-0.0358442	0.00134881	-0.0422163	0.00737648	-0.0026036	-0.00162669	0.000143587	-0.000778229
RIMBP3	-0.0358508	0.00135129	-0.0421908	0.00747065	-0.00263552	-0.00165874	0.000199326	-0.00100754
CELSR2	-0.0358949	0.00136786	-0.0420196	0.00810185	-0.00284946	-0.00187354	0.000572993	0.00034242
PCDH7	-0.0365166	0.00136829	-0.0352861	-0.0327245	0.00516365	0.00541346	-0.0146771	-0.000831865
IMPA2	-0.0359375	0.00138432	-0.0418477	0.00872994	-0.00306236	-0.00208731	0.000944959	0.000160145
NT5DC2	-0.036008	0.00141242	-0.0415501	0.00980589	-0.00342704	-0.00245358	0.00158246	-0.000540409
SLC22A18AS	-0.0366929	0.00141833	-0.0342258	-0.0340464	0.00515027	0.00533978	-0.0147523	0.000410548
FAM20C	-0.0360482	0.00142901	-0.0413718	0.0104431	-0.00364303	-0.00267056	0.00196023	-0.00157397
S100A2	-0.0367445	0.00143349	-0.0339009	-0.0344471	0.00514589	0.00531702	-0.0147744	-0.000667245
RIMS3	-0.0361025	0.00145217	-0.0411199	0.0113351	-0.00394532	-0.00297428	0.00248919	-0.000931384
SLC2A3	-0.0368755	0.00147323	-0.0330407	-0.0354977	0.00513369	0.00525641	-0.0148306	-0.00140977
PARVG	-0.0361531	0.00147462	-0.0408723	0.012202	-0.00423915	-0.00326956	0.0030036	-0.00138229
CAMK1	-0.0361548	0.0014754	-0.0408636	0.0122322	-0.00424937	-0.00327984	0.00302152	0.000210999
PGA4	-0.0361665	0.00148072	-0.0408043	0.0124383	-0.00431924	-0.00335006	0.00314387	-0.000202887
TIAM2	0.0241131	0.00148642	-0.0422482	-0.053536	-0.0487893	-0.0476018	0.0800803	0.0047688
LOC100499405	-0.036202	0.00149721	-0.0406194	0.0130778	-0.00453595	-0.0035679	0.00352351	2.30767e-05
FAM184B	-0.0369886	0.00150912	-0.0322532	-0.0364474	0.00512176	0.00520044	-0.0148792	-0.00128692
ITGAL	-0.0362481	0.00151942	-0.0403675	0.013941	-0.00482849	-0.003862	0.00403621	-0.00111029
PRAM1	-0.0370435	0.00152716	-0.0318535	-0.0369248	0.00511544	0.00517186	-0.0149029	-0.000430263
CDR2L	-0.0363139	0.00155302	-0.0399794	0.0152527	-0.00527304	-0.00430905	0.00481584	0.000668722
PGA3	-0.03638	0.00158951	-0.0395488	0.0166843	-0.00575818	-0.00479707	0.00566736	-0.000149781
FAM113B	-0.0372362	0.00159417	-0.0303457	-0.0386995	0.00508994	0.00506302	-0.0149864	-0.000190969
EHD1	0.039908	0.00159829	-0.026018	-0.000963214	-0.00130829	0.0050119	-0.0229117	0.00022464
HAVCR2	-0.0372665	0.00160912	-0.0379757	0.00183711	-0.00283309	-0.00211565	2.17376e-05	-0.000943672
SIGLECP3	-0.0364652	0.00164207	-0.038911	0.0187601	-0.00646161	-0.00550498	0.00690336	-0.000938093
RASD2	-0.0373646	0.00164287	-0.0292264	-0.0399906	0.00506938	0.0049812	-0.0150424	-0.000839256
EFNB1	-0.035604	0.00165145	-0.0430032	0.00506903	-0.00283701	-0.000437257	2.9819e-05	-0.000675251
TM7SF2	-0.0364982	0.0016647	-0.0386298	0.0196592	-0.00676626	-0.00581169	0.00743916	-0.000644976
ZBTB7B	-0.0377307	0.00166559	-0.0362838	-0.00491929	-0.00177836	-0.00121182	-0.00211132	-0.000694662
ACCN2	-0.0365478	0.00170224	-0.0381548	0.0211569	-0.00727376	-0.00632275	0.00833238	-0.000449839
TOX2	-0.0381197	0.00171778	-0.0327113	-0.0210403	0.00109836	0.00133883	-0.0076896	-0.00155441
TMEM191B	-0.0375426	0.00171793	-0.0274607	-0.0419828	0.00503422	0.00485042	-0.0151208	-0.000647365
CCDC74A	-0.0366022	0.00175057	-0.0375264	0.0230986	-0.00793166	-0.00698555	0.00949154	-0.000495438
ANKH	-0.0377748	0.00175948	-0.0272979	-0.0402867	0.00449965	0.00432287	-0.0141956	-0.00106549
TNFAIP8L3	-0.0378174	0.00178344	-0.0358479	0.00589958	-0.00456797	-0.00390251	0.00296794	-0.000882181
PODXL	-0.0377056	0.00179851	-0.0255083	-0.0441244	0.00499157	0.00470344	-0.0151938	-0.000985121
FAM125B	-0.0366791	0.00185095	-0.0361589	0.02718	-0.00931446	-0.00837969	0.0119326	0.000475346
PTGS1	-0.0366815	0.00185574	-0.0360914	0.0273767	-0.00938112	-0.00844694	0.0120504	-0.000513806
MAN1C1	-0.0383721	0.00185625	-0.0339774	-0.000767238	-0.003612	-0.00310552	0.000987248	-0.000197797
SASH3	-0.0378072	0.00185862	-0.0240113	-0.0457241	0.00495628	0.00458912	-0.0152403	-0.00145126
S100B	-0.0378145	0.00186336	-0.0238916	-0.0458505	0.00495336	0.00457992	-0.0152437	-0.00157611
SLC25A42	-0.0366873	0.00186833	-0.0359132	0.0278937	-0.00955627	-0.00862364	0.0123601	-0.000971285
C11orf45	-0.0378335	0.00187611	-0.023569	-0.04619	0.00494543	0.00455508	-0.0152525	-0.000167043
ITGA11	-0.0373265	0.00189173	-0.0353496	0.0212056	-0.0082801	-0.00745669	0.00985372	-0.000416662
NOS2	-0.0378603	0.00189514	-0.0230841	-0.0466972	0.00493331	0.00451762	-0.0152651	-0.000816958
DPF3	-0.0366977	0.00189836	-0.0354821	0.0291321	-0.00997581	-0.00904698	0.0131023	0.000144419
LAMP3	0.0389318	0.00189865	-0.0294327	-0.0203042	0.00670578	0.00207911	0.000413608	0.0013752
IGSF8	0.037038	0.00192632	-0.0366292	-0.0182564	0.0117491	0.00424102	0.0146027	0.00193052
TIMP2	-0.0367042	0.00193937	-0.03488	0.0308336	-0.0105522	-0.0096288	0.014123	-0.000761287
TST	-0.0367032	0.00196833	-0.0344452	0.0320426	-0.0109617	-0.0100424	0.0148489	-0.000892821
ABI3	-0.036703	0.00196969	-0.0344245	0.0320997	-0.0109811	-0.0100619	0.0148832	-0.000644745
KRT15	-0.0371259	0.00198004	-0.0342227	0.027944	-0.0101577	-0.00930104	0.0132738	-0.000713428
SUCNR1	-0.037962	0.00198583	-0.0207212	-0.0491162	0.00487107	0.00433307	-0.0153148	-7.25157e-05
AQP3	-0.0366951	0.00200485	-0.0338849	0.0335767	-0.0114814	-0.0105673	0.0157709	-0.000103525
PGBD5	-0.0366936	0.00200931	-0.0338155	0.0337648	-0.0115451	-0.0106317	0.015884	-0.00046932
LPHN3	-0.0389542	0.00201386	-0.0315782	-0.000391441	-0.00452664	-0.00412382	0.00240431	-0.00082507
MLC1	-0.0391919	0.00202825	-0.0268465	-0.0253675	0.000262008	0.000199429	-0.00672526	-0.0011978
NRGN	-0.039052	0.00203626	-0.0311563	-0.000906059	-0.00454387	-0.00416551	0.0023907	-0.000979861
SORL1	-0.0380033	0.00204341	-0.0191734	-0.0506547	0.00482748	0.00421041	-0.015337	-0.000707824
CX3CR1	-0.0388397	0.00207239	-0.0223762	-0.0394201	0.0026428	0.00225722	-0.0112984	-6.69962e-05
ARHGEF6	-0.0391106	0.00209335	-0.0232974	-0.0350052	0.00171492	0.00140818	-0.00959276	0.000206917
PPARG	-0.0392498	0.00210637	-0.0302442	0.000683527	-0.0052377	-0.00488245	0.00356978	-0.000623311
SPNS2	-0.0374493	0.00211778	-0.0321169	0.0301309	-0.0113526	-0.0105626	0.0152753	8.61319e-05
DHCR7	-0.0366147	0.0021225	-0.0319852	0.0385929	-0.0131804	-0.0122852	0.0187919	-0.0003272
RNF19B	0.0382719	0.00212281	-0.0314632	-0.0100668	-0.0223533	-0.0250189	0.00413873	0.00314447
KCNQ3	-0.0380282	0.00212305	-0.0169677	-0.0527859	0.00476157	0.00403324	-0.0153549	0.000310801
NR2F1	-0.0380284	0.00212684	-0.0168607	-0.0528875	0.00475826	0.00402458	-0.0153554	0.000712584
SLC16A14	-0.0380278	0.00214908	-0.0162291	-0.0534837	0.00473853	0.0039733	-0.0153574	-0.000381465
B3GALT4	-0.0365697	0.00216055	-0.0313377	0.0402412	-0.0137386	-0.0128501	0.0197868	0.00130069
TRNP1	-0.0365395	0.00218228	-0.0309602	0.0411887	-0.0140595	-0.0131749	0.0203592	-4.42991e-05
ZNF385A	-0.0393895	0.00219631	-0.0293305	0.00520912	-0.00663084	-0.00626545	0.00604475	0.000539302
CDKN2C	-0.0364407	0.00224123	-0.0299065	0.043782	-0.0149377	-0.0140645	0.0219279	-0.000943927
BACH2	-0.0379797	0.00225444	-0.0131467	-0.056312	0.0046372	0.00371992	-0.0153488	-0.00164914
CCR2	-0.0379716	0.00226375	-0.0128665	-0.0565624	0.00462758	0.00369663	-0.0153466	-0.000922773
NGEF	-0.0363869	0.00226819	-0.0294096	0.0449796	-0.0153432	-0.0144755	0.0226533	0.000390986
BBOX1	-0.0392444	0.00226965	-0.0181607	-0.0418324	0.00199223	0.00140438	-0.0104409	-0.000307834
CHRM3	-0.0363746	0.00227398	-0.0293015	0.045238	-0.0154307	-0.0145641	0.0228099	-0.000259178
RNASE1	-0.0363392	0.00228996	-0.029001	0.0459527	-0.0156727	-0.0148095	0.0232432	-0.000858157
EPHB6	-0.0361796	0.00235293	-0.0277813	0.0487966	-0.0166356	-0.0157863	0.0249695	0.000144435
NES	-0.0378464	0.00236169	-0.00983786	-0.0592002	0.00451935	0.00344223	-0.0153066	-0.00101884
CD6	-0.037836	0.00236784	-0.00964233	-0.0593662	0.0045121	0.00342564	-0.015303	-0.00121479
ITGAM	-0.0361235	0.00237234	-0.0273933	0.0496826	-0.0169356	-0.0160907	0.0255081	-0.00118358
SLC7A11	0.0391108	0.00239198	-0.0263116	-0.00688895	0.00188236	0.0222127	-0.0377791	5.46727e-05
MRC1	-0.037749	0.00241296	-0.0081877	-0.0605846	0.00445713	0.00330158	-0.015273	-0.001664
SHMT1	-0.0359461	0.00242723	-0.0262635	0.0522137	-0.0177925	-0.016961	0.0270489	-0.000843232
LY9	-0.0376972	0.00243615	-0.00742568	-0.0612115	0.00442763	0.00323615	-0.0152547	-0.000400059
GIMAP4	-0.0405978	0.00247477	-0.0203459	-0.0202825	-0.00315411	-0.00344945	-0.00112877	-0.00125522
DBN1	-0.0375972	0.00247554	-0.00610706	-0.0622777	0.00437545	0.00312221	-0.0152188	0.000171356
PLXDC2	-0.0402504	0.00248054	-0.0246617	0.00607502	-0.00835352	-0.00818249	0.00875195	-0.00141309
EBI3	0.0389446	0.00255794	-0.0277402	-0.0141458	0.0245104	0.0161113	-0.0188325	8.84718e-05
TRERF1	-0.0373111	0.00256466	-0.00300186	-0.0646966	0.00424692	0.00285035	-0.0151139	-0.00239499
PGA5	-0.0369354	0.00256884	-0.0241701	0.0480783	-0.0176583	-0.0169764	0.0264765	-0.000960881
KLHL4	-0.0400601	0.00258015	-0.0130193	-0.0398136	-0.000121502	-0.000908884	-0.00703516	5.88259e-05
C14orf1	-0.0352854	0.00258019	-0.0228255	0.0594942	-0.0202568	-0.0194678	0.0314986	-0.00110923
ACER2	-0.0372026	0.00259258	-0.00199085	-0.0654565	0.00420336	0.00276077	-0.0150735	-0.000288012
PLEK2	-0.0409097	0.00260564	-0.0178699	-0.0206865	-0.00380861	-0.00421331	-0.000139823	-4.81766e-06
ZNF608	-0.035144	0.00260638	-0.0221879	0.0607789	-0.0206916	-0.0199108	0.0322868	-0.000505135
PC	-0.0384305	0.00261649	-0.0238265	0.0365885	-0.0154335	-0.014923	0.0220693	0.000665157
ALOX5	-0.0396508	0.00264284	-0.0232038	0.0239726	-0.0129154	-0.0125938	0.0171619	0.000522798
RASGEF1C	-0.0348847	0.00265043	-0.0210776	0.0629696	-0.0214329	-0.0206666	0.033633	0.000248541
TGFBR2	-0.0410131	0.00269769	-0.015175	-0.0246607	-0.00357809	-0.00413527	-0.000747613	-0.000196766
THYN1	-0.0344923	0.00270916	-0.0195161	0.0659543	-0.0224429	-0.0216974	0.0354717	-0.000317423
ACSF2	-0.0344634	0.00271317	-0.0194059	0.0661608	-0.0225127	-0.0217687	0.0355991	-0.00222857
FRG2	-0.0369873	0.00272138	0.00168005	-0.0668058	0.00364122	0.002043	-0.0142208	0.000759868
PDE9A	-0.0411865	0.00273159	-0.0189411	-0.0031428	-0.00791055	-0.00808728	0.00740291	-0.00155607
CCR1	-0.0406344	0.00273261	-0.0208372	0.012363	-0.0110228	-0.0109431	0.0133446	-0.00121977
EPHX2	-0.038045	0.00273868	-0.0214614	0.0428932	-0.0174688	-0.0169749	0.025741	-0.00166504
ADORA3	-0.0409145	0.00274165	-0.0201006	0.0067817	-0.0099437	-0.00996022	0.0112619	0.000602211
FAM46C	-0.0363997	0.00274804	0.00404187	-0.0697089	0.00392615	0.00221535	-0.0147695	-0.000599339
SLC22A18	-0.0363851	0.00275031	0.0041358	-0.0697713	0.0039216	0.00220671	-0.0147639	-0.000413506
SLC9A7P1	-0.0363726	0.00275224	0.00421581	-0.0698243	0.00391772	0.00219935	-0.0147591	-0.0015988
ZNF521	-0.0400584	0.00279308	-0.0204892	0.0236564	-0.0136857	-0.0134841	0.0183298	0.000256905
MAF	-0.0414183	0.00281228	-0.0168017	-0.00693734	-0.00762076	-0.00792877	0.0066942	-0.000784817
MCOLN2	0.0389819	0.00281267	-0.0291232	-0.0190631	-0.00115857	0.0102644	-0.00756298	0.00110557
SLITRK5	-0.0359299	0.0028145	0.00687768	-0.0715405	0.00378556	0.0019525	-0.0145891	-0.000586104
HOPX	-0.039404	0.00282615	-0.00388336	-0.0507553	0.00037442	-0.000880421	-0.00836894	-0.00218139
C2orf91	-0.0414834	0.00283964	-0.0149272	-0.0139688	-0.00641438	-0.00687488	0.00435174	-0.00115498
PDGFD	-0.0414028	0.00284953	-0.0170467	-0.00111623	-0.00897523	-0.00920966	0.00919971	-0.000302163
FOS	-0.0332759	0.00285051	-0.0152846	0.0735079	-0.0249981	-0.0243115	0.0401518	-0.000519436
CCDC149	-0.0370857	0.00287263	-0.0183133	0.052478	-0.0203217	-0.0198272	0.030982	-9.02274e-05
PTPRO	-0.0350233	0.0029148	0.0115579	-0.0743261	0.00353892	0.00150954	-0.0142382	-0.0022043
SLFN11	-0.0379948	0.00291689	0.00300945	-0.0608381	0.00149858	-0.000109067	-0.010569	-0.00076098
CCL20	0.0388252	0.00293478	-0.0289072	-0.0182023	-0.015175	0.00543401	-0.0195631	0.000259473
PCLO	-0.0400563	0.00294348	-0.00353377	-0.0453696	-0.00125099	-0.00247506	-0.00553616	-0.00190679
REPS2	-0.0395529	0.00295106	-0.00144775	-0.0499825	-0.000503296	-0.00184951	-0.00693484	-0.00128672
OCIAD2	-0.0409339	0.00296782	-0.0167862	0.0163648	-0.0131643	-0.013208	0.0169713	-0.00073288
C17orf108	-0.0398923	0.00297035	-0.0173683	0.030352	-0.0160877	-0.0159331	0.0225848	-0.0018743
ALOX5AP	-0.0403689	0.00298029	-0.0170397	0.0249463	-0.0150096	-0.0149374	0.0204892	-0.00190784
APBB1IP	-0.0416911	0.0029944	-0.0110291	-0.0177594	-0.00657918	-0.00724013	0.00437592	-0.00059418
TMEM14A	-0.0338009	0.003001	-0.0126056	0.0721944	-0.025554	-0.0249994	0.0409046	0.000131778
UBASH3B	-0.0383998	0.00300763	-0.0163368	0.0448206	-0.0194029	-0.0190989	0.0289106	-0.00114283
KCNJ2-AS1	-0.0101549	0.00300898	0.0273303	0.111645	-0.0378492	-0.0379346	0.0658106	-0.0012089
HOXA5	-0.0101549	0.00300898	0.0273303	0.111645	-0.0378492	-0.0379346	0.0658106	-0.0012089
EPS8	-0.0341104	0.00302224	0.01622	-0.0761095	0.00305404	0.000840138	-0.0134475	-0.00103688
WDFY3-AS2	-0.0131083	0.00302375	0.0590863	-0.0796099	-0.000380469	-0.00387673	-0.00552355	-0.000230216
TEX9	-0.0131083	0.00302375	0.0590863	-0.0796099	-0.000380469	-0.00387673	-0.00552355	-0.00134949
C21orf7	-0.0131083	0.00302375	0.0590863	-0.0796099	-0.000380469	-0.00387673	-0.00552355	-0.000762331
EXOC6	-0.0131083	0.00302375	0.0590863	-0.0796099	-0.000380469	-0.00387673	-0.00552355	-0.000762331
NUDT16P1	-0.0131083	0.00302375	0.0590863	-0.0796099	-0.000380469	-0.00387673	-0.00552355	-0.000762331
EPHX4	-0.0131083	0.00302375	0.0590863	-0.0796099	-0.000380469	-0.00387673	-0.00552355	0.000595479
PTP4A3	-0.0131083	0.00302375	0.0590863	-0.0796099	-0.000380469	-0.00387673	-0.00552355	0.000595479
MAFB	-0.0131083	0.00302375	0.0590863	-0.0796099	-0.000380469	-0.00387673	-0.00552355	0.000595479
STK38L	-0.0131083	0.00302375	0.0590863	-0.0796099	-0.000380469	-0.00387673	-0.00552355	-0.000762331
GLDN	-0.0131083	0.00302375	0.0590863	-0.0796099	-0.000380469	-0.00387673	-0.00552355	-0.000762331
ARHGAP4	-0.0131083	0.00302375	0.0590863	-0.0796099	-0.000380469	-0.00387673	-0.00552355	0.000595479
LPCAT2	-0.0131083	0.00302375	0.0590863	-0.0796099	-0.000380469	-0.00387673	-0.00552355	-0.000762331
IER5L	-0.0131083	0.00302375	0.0590863	-0.0796099	-0.000380469	-0.00387673	-0.00552355	0.000595479
C20orf197	-0.0131083	0.00302375	0.0590863	-0.0796099	-0.000380469	-0.00387673	-0.00552355	0.000595479
ABCC6P2	-0.0131083	0.00302375	0.0590863	-0.0796099	-0.000380469	-0.00387673	-0.00552355	-0.000762331
PPP1R3G	-0.0131083	0.00302375	0.0590863	-0.0796099	-0.000380469	-0.00387673	-0.00552355	-0.000762331
LYL1	-0.0131083	0.00302375	0.0590863	-0.0796099	-0.000380469	-0.00387673	-0.00552355	-0.000762331
BCAN	-0.0131083	0.00302375	0.0590863	-0.0796099	-0.000380469	-0.00387673	-0.00552355	0.000595479
DDIT4L	-0.0131083	0.00302375	0.0590863	-0.0796099	-0.000380469	-0.00387673	-0.00552355	0.000595479
NTSR1	-0.0131083	0.00302375	0.0590863	-0.0796099	-0.000380469	-0.00387673	-0.00552355	0.000595479
FGD4	-0.0131083	0.00302375	0.0590863	-0.0796099	-0.000380469	-0.00387673	-0.00552355	-0.000762331
NR5A2	-0.0131083	0.00302375	0.0590863	-0.0796099	-0.000380469	-0.00387673	-0.00552355	-0.000762331
B3GNT8	-0.0131083	0.00302375	0.0590863	-0.0796099	-0.000380469	-0.00387673	-0.00552355	0.000595479
VPS37D	-0.0131083	0.00302375	0.0590863	-0.0796099	-0.000380469	-0.00387673	-0.00552355	0.000595479
ZNF385B	-0.0131083	0.00302375	0.0590863	-0.0796099	-0.000380469	-0.00387673	-0.00552355	0.000595479
GAS7	-0.0368192	0.00302698	-0.0149354	0.0561786	-0.0220252	-0.0216185	0.0339589	0.00174829
SNX24	-0.0373343	0.00303633	-0.0151206	0.0529378	-0.0213546	-0.0209871	0.0326351	-0.0014045
SNAI3	-0.0333437	0.00304293	0.0185942	-0.0779406	0.00313287	0.00082147	-0.0135824	-0.000167375
LPL	-0.0332941	0.00304593	0.0187799	-0.0780264	0.00312156	0.000802938	-0.0135629	-0.000827388
BDH2	-0.0304785	0.00304957	-0.0074381	0.0856244	-0.0290943	-0.028526	0.0477602	0.00134562
FUT7	-0.033084	0.00305822	0.0195539	-0.0783783	0.00307408	0.000725478	-0.0134805	-0.000128369
DENND1B	-0.0143425	0.00306237	0.0576778	-0.0805117	-0.000199223	-0.00367625	-0.00601884	0.000101584
CD40	0.0390627	0.00306334	-0.029218	-0.0180002	-0.00584619	-0.00192277	-0.00200173	0.00128986
CCDC85A	0.0381737	0.00307319	-0.0235064	0.0123351	-0.0226824	-0.0145864	0.0622343	0.00151624
SV2B	-0.0412163	0.0030827	-0.00523481	-0.0321079	-0.00443291	-0.00546994	0.000177748	-0.00095614
SEPP1	-0.0414653	0.00310752	-0.00596339	-0.028	-0.00532907	-0.00629777	0.00181776	-0.000272076
FAM84B	-0.0324197	0.00311076	0.0222433	-0.0791074	0.0027667	0.000317914	-0.0129459	-0.00160873
FAM70A	-0.0160987	0.00311172	0.0555144	-0.0816446	6.36435e-05	-0.00337806	-0.00672309	0.000300619
MYO5A	-0.0414468	0.00312828	-0.013274	0.0120893	-0.0132103	-0.0134512	0.0167396	0.000241698
MSR1	-0.0316059	0.00312891	0.024554	-0.0804319	0.00275386	0.000216642	-0.0128991	-0.00092544
IPCEF1	-0.0171313	0.0031375	0.0541508	-0.082224	0.000221041	-0.00319532	-0.0071368	-0.000648096
DANCR	-0.0321435	0.00313905	-0.00756731	0.0797589	-0.0281775	-0.0277042	0.0457498	-0.000674918
PLK2	-0.0389349	0.00315113	0.00520601	-0.0540375	-0.00105308	-0.00269399	-0.00620509	-0.000580802
FLT3	-0.0410286	0.00315283	-0.0134184	0.0200315	-0.0149766	-0.0151159	0.0200761	-0.000726447
ADRB1	-0.0270969	0.00317172	0.000274949	0.0953298	-0.0323722	-0.0319304	0.053991	-0.00213388
LPAR5	-0.0302795	0.00317365	0.0285118	-0.0817741	0.00248297	-0.000197053	-0.0123755	0.00064694
ACSS3	-0.0197915	0.00319197	0.0502993	-0.0833964	0.000637093	-0.00269705	-0.00820147	-0.00129633
ADAMTS1	-0.0295497	0.00319233	0.0305209	-0.0823533	0.00233917	-0.00041101	-0.0120868	-0.00114275
REEP3	-0.0198543	0.00319303	0.0502021	-0.0834182	0.000647114	-0.00268478	-0.00822659	-0.000932072
CCL3	0.0401259	0.00319309	-0.0259576	0.00139723	0.000194989	0.000200552	-0.00522408	0.00205543
NPTX1	-0.0359057	0.00319545	-0.0105164	0.0628675	-0.0245185	-0.0241942	0.0384531	-0.00100731
EPPK1	-0.0287695	0.00320831	0.0325559	-0.0828658	0.00218897	-0.000630577	-0.0117778	-0.00198461
SLC17A7	-0.0362503	0.00321455	-0.0104185	0.061083	-0.0242219	-0.0239285	0.0378333	-0.000721688
TSPAN2	-0.0227029	0.00322939	0.0454557	-0.0840852	0.00111199	-0.00210077	-0.00936442	0.00061856
CLEC3B	-0.024015	0.00323752	0.0430249	-0.0841613	0.00133374	-0.00181193	-0.00988768	-6.93969e-05
KIAA0226L	-0.0248165	0.00323945	0.0414545	-0.0841267	0.00147186	-0.00162855	-0.010207	0.000138635
TMEM158	-0.0380743	0.00324808	0.00997576	-0.0581516	-0.00101347	-0.00286975	-0.00639461	-0.00106269
LOC145783	-0.041873	0.00325535	-0.00478252	-0.020748	-0.00754806	-0.00849328	0.00573936	-0.000325823
ARHGEF3	-0.0420425	0.00327203	-0.00874983	-0.000198719	-0.0115895	-0.0121568	0.0133684	0.000204879
GCHFR	-0.0409682	0.00329293	-0.0107543	0.0235831	-0.0165246	-0.0167295	0.0227694	-0.00067798
ST3GAL6	-0.0254872	0.00331834	0.0415121	-0.0819829	0.000710019	-0.00238382	-0.00894613	-0.00013022
MLNR	-0.039869	0.00332114	0.00573836	-0.0462521	-0.00340684	-0.00500415	-0.00210239	-0.00130261
SPRED1	-0.038272	0.00333495	0.0111881	-0.0561148	-0.00189544	-0.00378185	-0.0048882	-0.00177292
IL8	0.0399062	0.00334038	-0.0260683	-0.001174	-0.00182253	0.0155037	-0.0134612	-6.45528e-05
DCLK2	-0.0374992	0.0033874	-0.00765851	0.0545598	-0.0237647	-0.023679	0.036575	-0.00162755
TRPM8	-0.0373647	0.00339364	0.0150407	-0.0595767	-0.00175915	-0.00381643	-0.00519019	-0.000665177
PDK4	-0.0403413	0.00339651	0.0056479	-0.0417256	-0.00464688	-0.00620144	8.55565e-05	-2.63688e-06
KLF4	-0.0391383	0.00343379	0.0105292	-0.0499505	-0.00351749	-0.00532928	-0.00204332	-0.00112942
ABCC6	-0.0422015	0.00346359	-0.0028586	-0.00934132	-0.0109522	-0.0118563	0.0118082	-0.00137009
SCD	-0.0383039	0.00346826	-0.00643307	0.0495801	-0.023135	-0.0231697	0.0351824	0.000742875
KCNK13	-0.042055	0.00347817	-0.00515063	0.00562835	-0.0139638	-0.0146104	0.0175077	-0.00134934
CLCN4	-0.0412976	0.00351967	-0.00578132	0.021554	-0.0174428	-0.0178742	0.0240874	-0.000741178
ANXA1	-0.0420906	0.00354387	-0.00360116	0.00509978	-0.014253	-0.0149676	0.0179376	3.7324e-05
TANC1	-0.0415017	0.00354768	-0.00496094	0.0185668	-0.0169951	-0.017496	0.0231744	-0.000775082
EMP1	-0.0419943	0.00358292	0.00189715	-0.0174519	-0.0101479	-0.0113246	0.0100839	-0.00149463
HOXA13	-0.0420688	0.00359816	0.00161489	-0.0149685	-0.0107059	-0.011846	0.011111	-0.0013315
OLFML3	-0.0399622	0.00362016	0.0115354	-0.0415228	-0.00611622	-0.00789379	0.00250263	-0.00132471
ACPP	-0.0403539	0.00364519	-0.00325285	0.0331533	-0.020631	-0.0210156	0.0299787	0.000182266
GCNT1	-0.042019	0.00365501	0.00309502	-0.0153105	-0.0109943	-0.0121957	0.0115606	-0.00115478
IDH1	-0.0416474	0.0036577	-0.00226259	0.0162671	-0.0171891	-0.0178253	0.0233376	-0.000696513
RPGRIP1	-0.0406447	0.00366627	-0.00275129	0.0300897	-0.0201096	-0.0205538	0.0289324	-0.00109481
ADRA2B	-0.0224617	0.00368648	0.0535414	-0.0689396	-0.00463526	-0.00799809	0.000747888	-0.000356033
VCAN	-0.041407	0.00369558	0.00736003	-0.0260646	-0.00928038	-0.010755	0.00827696	-0.00103272
DIRAS1	-0.0387232	0.00369604	-0.00144091	0.0466512	-0.0238679	-0.0241416	0.0361409	-0.000474532
IGLON5	-0.0415184	0.00370258	0.00695562	-0.0243103	-0.00964026	-0.0110821	0.00894007	-0.00145127
EMB	-0.0254345	0.00373617	0.0487438	-0.0690454	-0.0043354	-0.00757364	-0.000108738	-0.00124552
BANK1	-0.0295119	0.00374129	0.0106061	0.0849808	-0.0333529	-0.0334861	0.0546794	-0.000601962
HTR1B	-0.042092	0.0037845	0.00275314	0.00101056	-0.0149211	-0.0159323	0.0187783	-0.0009859
GAPT	-0.0409583	0.00378903	0.00026947	0.0259188	-0.0199863	-0.0206026	0.0284593	-0.000436032
PGM5	-0.0416094	0.00380052	0.00117886	0.0159287	-0.017997	-0.0187726	0.02462	0.000166415
EMBP1	-0.0407801	0.00381256	0.000787316	0.0278828	-0.0205435	-0.0211551	0.0294871	-0.00100994
GALNTL1	-0.0416828	0.00381881	0.00811657	-0.018195	-0.0114953	-0.0129201	0.0122434	-0.00103619
ENAH	-0.0400459	0.00382043	0.0150007	-0.0364378	-0.00829743	-0.0101587	0.00628118	-0.000642313
HSD17B11	-0.0216132	0.00382192	0.0571122	-0.0624835	-0.00687053	-0.0102861	0.00480663	0.000867823
FAM135B	-0.041579	0.00382303	0.00876373	-0.019944	-0.011203	-0.0126702	0.0116881	-0.000620406
UBE2E3	-0.0388763	0.00382644	0.0188947	-0.043648	-0.00716816	-0.00923718	0.00420575	0.000102862
PRKAR2B	-0.0396166	0.00384602	0.00172859	0.0389798	-0.0231194	-0.0236219	0.0343943	-0.00158097
ABCA1	0.0366918	0.00384704	-0.0367431	0.0197469	0.0254063	0.00408722	-0.000228908	7.53516e-05
STAT4	0.0331916	0.00384797	-0.0301715	-0.0348295	-0.0589282	-0.0384875	0.0558774	0.0037639
TEX2	-0.0405245	0.00384875	0.00164255	0.0304105	-0.0213016	-0.0219139	0.0308787	-0.00045426
RASA1	-0.0245274	0.00385661	0.0523656	-0.0640225	-0.00621408	-0.00952143	0.00330378	-0.00184977
ZNF280A	-0.0398697	0.00386786	0.0164456	-0.0364137	-0.00862415	-0.0105386	0.00682886	2.87448e-05
PKIB	-0.0159836	0.00387532	0.0668359	-0.0481027	-0.0110747	-0.0145967	0.0130682	-0.00164778
MAN1A1	-0.0161796	0.00393674	0.0672716	-0.0450832	-0.0119927	-0.0155032	0.0146882	-8.32848e-05
C1orf162	-0.0418397	0.00393832	0.00845393	-0.00739622	-0.0142774	-0.015601	0.0173008	-0.0015707
GPR160	-0.0385442	0.00394225	0.0219264	-0.0420607	-0.00824214	-0.0104069	0.00606075	-0.00138664
SNX10	-0.0374008	0.00395008	0.0253322	-0.0468256	-0.00759159	-0.00991856	0.00488888	-0.00138736
LOC80054	-0.0357565	0.00396535	0.0299391	-0.0517126	-0.0070604	-0.00958772	0.00396395	-0.000780604
RHOBTB1	-0.040992	0.00396617	0.00485715	0.0230344	-0.020496	-0.0213265	0.0291101	-0.000558507
NT5E	-0.0342217	0.0039688	0.0337823	-0.0552134	-0.00670417	-0.00938879	0.00338466	-0.0013022
C7orf70	-0.0288173	0.00399366	0.0183195	0.0824734	-0.034534	-0.0349854	0.0565196	-0.000617522
AMOT	-0.0400146	0.00400696	0.0182867	-0.030876	-0.01051	-0.0124402	0.0101514	-0.000781618
OSBPL10	-0.0416468	0.004021	0.00786181	0.00740061	-0.0176776	-0.018812	0.0236199	8.77835e-05
SLC24A3	-0.0388577	0.00403845	0.00701123	0.0424896	-0.025113	-0.0257702	0.0378873	0.000647432
C3AR1	-0.0396936	0.00407882	0.0205253	-0.0305405	-0.0110733	-0.0130816	0.0111144	-0.00136303
UBXN10	-0.0410083	0.00409841	0.00868492	0.0189072	-0.0204966	-0.0215243	0.0288755	-0.000761983
TGFBR1	-0.0404391	0.00411576	0.0183303	-0.0225906	-0.0126889	-0.0145396	0.014065	-0.000154926
ERMP1	-0.041162	0.00414822	0.0151886	-0.0100895	-0.0151617	-0.0167671	0.018652	-0.00226536
SESN3	-0.0402044	0.0041656	0.0101516	0.0276069	-0.0227432	-0.0237166	0.0330738	0.00022671
LRMP	-0.0411855	0.00417443	0.0117621	0.010319	-0.0192623	-0.0205095	0.0263861	5.79005e-05
SESN1	-0.0400886	0.00417882	0.020541	-0.0228506	-0.0130894	-0.015023	0.0147367	-0.000560636
CYBRD1	-0.036474	0.0041918	0.0317217	-0.0414256	-0.0102825	-0.0127837	0.00962888	-0.00174679
LINGO1	0.0402895	0.00420603	-0.0201154	-0.0132647	0.0269774	-0.00444991	-0.0204147	0.00158113
CXADR	-0.0170168	0.00421005	0.068826	-0.0293132	-0.0165356	-0.0199539	0.0227689	-0.000101627
ANTXR1	-0.0405993	0.00424729	0.0130227	0.0185081	-0.0214021	-0.0225972	0.0303571	-0.000778062
GAS2L3	-0.0303682	0.00425162	0.0465411	0.0309424	-0.0285107	-0.0308708	0.0474733	-5.66064e-05
SPATA7	-0.0332759	0.00432411	0.0207284	0.0634039	-0.0319794	-0.0328312	0.050786	0.000564363
INA	-0.0359751	0.00433491	0.0350781	-0.0365555	-0.0121894	-0.0147598	0.0130274	-0.000696007
FZD7	-0.0369401	0.00433772	0.016777	0.0475892	-0.0282883	-0.0292355	0.0435109	-0.00110259
FAM210B	-0.0406404	0.00433879	0.0183346	0.00170537	-0.0186998	-0.0202899	0.0250634	-0.00108501
NUAK1	-0.0404816	0.00436392	0.0178597	0.00874399	-0.0202443	-0.0217352	0.0279606	0.000929394
FAM45B	-0.0310546	0.0043705	-0.00921625	0.0872094	-0.0264257	-0.0162745	0.0322832	-0.00125121
PTPRC	-0.0285041	0.00438361	0.0522152	-0.0417754	-0.0129346	-0.0160794	0.0148562	-0.000833429
FUCA1	-0.0390464	0.00441217	0.0178143	0.0294353	-0.024818	-0.0260502	0.0366514	0.000203773
CD80	0.0415009	0.00442242	-0.015983	-0.00755906	0.00212905	0.000488791	-0.00693811	0.00111156
NLRC4	-0.0300906	0.00442275	0.0495618	-0.0398621	-0.0132319	-0.0162851	0.0152447	-0.0018017
ZMYND12	-0.0399265	0.00446532	0.0215652	0.00746686	-0.0207205	-0.0223603	0.0287217	-0.000476644
PPM1E	-0.0249285	0.00447164	0.0596069	-0.0324674	-0.0159665	-0.0192253	0.020694	-0.0016564
ZNF704	-0.0397285	0.00447481	0.0240403	-0.0020507	-0.0189764	-0.020814	0.0254082	-0.00216842
LOC100506844	-0.0337148	0.00447712	0.0424071	-0.0340354	-0.0139804	-0.0167649	0.0163257	0.000725626
MYO6	-0.0396805	0.00447717	0.0243413	-0.00282143	-0.0188511	-0.0207079	0.0251692	0.00016802
ARHGAP18	-0.0258626	0.00448037	0.0581138	-0.0333881	-0.015659	-0.0188888	0.0200321	0.000200055
CD36	-0.0339395	0.00448675	0.0419979	-0.033111	-0.0141736	-0.0169367	0.0166602	-0.00069647
CUX2	-0.0396406	0.0045059	0.0237937	0.00379327	-0.0203121	-0.0220742	0.0278938	-0.00055927
OXR1	-0.030207	0.00451907	0.0504381	-0.0341504	-0.0148977	-0.0179258	0.0182273	0.00034746
DEPTOR	-0.0393362	0.00452114	0.0223616	0.0160595	-0.0228358	-0.0244005	0.0326767	0.000215746
CCDC112	-0.0285148	0.00453709	0.0539117	-0.0324155	-0.0156729	-0.0187831	0.0197801	-0.000344878
RPS27L	-0.036747	0.00455159	0.035535	-0.0211943	-0.0163227	-0.0187603	0.0204354	0.00128846
EVI2B	-0.032089	0.00455211	0.0468816	-0.0313707	-0.0152679	-0.0181654	0.018745	0.000305564
GCA	-0.0369724	0.00455404	0.0349061	-0.020001	-0.0165243	-0.0189288	0.0207985	-0.000843614
IRAK1BP1	-0.0377836	0.00455487	0.032412	-0.0154669	-0.0172475	-0.0195213	0.0221153	-0.00022438
MEGF9	-0.039138	0.00456602	0.0246388	0.0117446	-0.0223123	-0.0240102	0.0316169	-0.000123483
DOCK10	-0.0380549	0.00457336	0.0315784	-0.0117972	-0.0180163	-0.0202228	0.0235233	-0.00169419
ACADM	-0.036583	0.00458175	0.0362548	-0.0196278	-0.0168405	-0.0192859	0.0213756	0.000195833
CYSLTR1	-0.0386672	0.00460602	0.0256744	0.0160107	-0.0234717	-0.0251538	0.0337777	-0.00136547
FERMT2	-0.0358462	0.00462038	0.0385952	-0.0194706	-0.017249	-0.0197696	0.0221318	-0.00179397
LOC100505702	-0.0375395	0.00463271	0.0335456	-0.00955437	-0.0189105	-0.0211593	0.0251495	-8.04026e-05
ALDH6A1	-0.0300223	0.00463563	0.051932	-0.0261129	-0.0171947	-0.0201903	0.0223922	-6.59858e-05
ITGA4	-0.0375901	0.00464056	0.0333662	-0.0082267	-0.0192049	-0.0214332	0.025691	-0.00205387
SPARCL1	-0.0355061	0.00464289	0.0396679	-0.0188061	-0.0175804	-0.0201289	0.0227436	-0.00145311
SLCO4C1	-0.0380255	0.00466304	0.0313216	0.000430012	-0.0209301	-0.0229923	0.028896	4.89521e-05
CERKL	-0.0305472	0.00469525	0.0513459	-0.0214531	-0.0183547	-0.0212875	0.0244526	-0.0017325
ATP8B1	-0.0351431	0.00478227	0.0410442	-0.00563393	-0.0210435	-0.0234949	0.0290929	-0.000450752
EIF4E3	-0.0358761	0.00478556	0.0386689	-0.000612914	-0.0218911	-0.0242094	0.0306466	-0.00169454
XK	-0.0276915	0.00481853	0.0467849	0.0458447	-0.0326728	-0.0346283	0.0515989	0.000871604
RASAL2	-0.031016	0.00486319	0.0507109	-0.00315039	-0.0228204	-0.0255385	0.0325984	-6.83774e-05
ATP8B4	-0.0285919	0.00490539	0.0543544	0.00809825	-0.0257249	-0.0284121	0.0381983	-0.000238953
ACHE	0.0387408	0.00543875	-0.00820853	-0.0502363	0.0146817	0.0210893	-0.0151779	0.000891975
LINC00515	0.0317963	0.0056869	-0.0297765	-0.0369389	-0.00494825	-0.0476969	0.0901275	0.00288902
TNF	0.039827	0.00583354	-0.0259858	0.00216729	-0.0166089	-0.00306141	0.00844063	0.00198469
KBTBD7	-0.0418764	0.00592143	0.00919989	0.00988643	-0.0149591	-0.0032889	0.00423255	-0.00104762
PCDH18	-0.0338208	0.0063121	0.0460751	-0.0034146	-0.0195344	-0.0120996	0.0151297	-0.00158258
CSRP2	0.031034	0.0063739	-0.0177508	-0.0274577	-0.109995	-0.04438	0.0476486	0.00321956
GIMAP8	0.0396747	0.00648884	-0.0266637	-0.00431022	0.00365977	0.0100533	-0.0136046	0.00109574
CNTNAP2	0.0351017	0.00652449	-0.0254455	-0.0530507	0.0393156	-0.0297104	0.00578403	0.00179205
SBSN	0.0345276	0.0069572	-0.0431852	-0.0086386	0.0104368	-0.0262678	0.0204352	0.000306259
AREG	0.0359464	0.00706732	-0.0122046	0.0107177	-0.0381818	-0.0170994	-0.0997612	0.00177152
C3orf52	0.0397876	0.00717647	-0.0222026	-0.0188796	-0.0253096	-0.000928783	-0.00910257	-0.000424689
AMZ1	0.0407987	0.00723739	-0.00268839	0.00465648	0.0289892	-0.0305512	-0.03653	0.00015825
SOX11	0.0153394	0.00748262	-0.0115537	-0.0049073	0.158786	-0.106463	0.0150497	0.000444839
BMP6	0.0387108	0.00855897	-0.0289393	-0.0182661	0.00710357	0.00563133	-0.00968784	0.00101959
NRP2	0.0390763	0.00856426	-0.0284807	-0.013627	-0.00183274	-0.00135783	-0.00256663	0.00057849
REL	0.0370128	0.0086735	-0.0302383	-0.0268551	-0.0395551	-0.0027854	0.0156807	0.00170431
LEPREL1	0.0392379	0.00910884	-0.027456	-0.00894786	-0.00275821	0.00652983	-0.0153707	0.000831688
KDM6B	0.0386865	0.00911097	-0.0287659	-0.0175102	0.00374736	0.00543451	-0.0151295	9.54932e-05
CCDC75	-0.0324982	0.00943659	0.0477669	0.0176325	-0.0184619	0.0104546	-0.0103425	-0.00307509
SIK1	0.03933	0.00965996	-0.022971	-0.0215906	-0.0179975	0.0124269	-0.0150717	9.84651e-05
MMP3	0.0373822	0.0101127	-0.0130378	-0.0496651	-0.0107564	-0.0186461	0.0419723	8.51064e-05
RASGRP1	0.0384181	0.0103705	-0.0288042	-0.0186357	0.00023891	0.0200395	-0.00295773	-0.00087954
RGS18	-0.0238079	0.0103993	0.0513916	-0.0554951	0.0259252	-0.0503561	0.00491017	-0.000451425
C22orf45	0.0394665	0.0105036	-0.0259479	-0.0015244	-0.00216241	-0.0161026	0.00772371	2.55192e-05
BHLHE40	0.0388315	0.0108793	-0.0277599	-0.0033882	-0.0166275	-0.0110174	-0.0190167	0.000445899
LGMN	0.0359539	0.0112409	-0.0371755	-0.0133528	0.0112402	-0.00479198	0.0329514	0.000628621
MAP1B	0.0366282	0.0118749	-0.0299013	-0.000618189	-0.0597913	0.00666242	0.00606686	0.00184092
NAMPT	0.037619	0.0120385	-0.0238805	-0.0141442	-0.046093	0.0185643	-0.0364875	-0.000342161
GFPT2	0.0410768	0.0121092	-0.0125393	-0.01281	-0.00114537	-0.00266127	-0.00940182	0.000205775
STX11	0.0390304	0.012738	-0.0255199	0.00106887	-0.0217133	0.014827	-0.0103822	-0.000907696
KCNA3	0.0383543	0.0128881	-0.0134049	-0.0474135	0.00165284	0.00869227	-0.00316347	0.000165684
SGIP1	-0.0043783	0.0129735	0.0494447	-0.036069	0.0168085	0.0910031	-0.119946	-0.00504539
SLC43A2	0.0384607	0.0130976	-0.0279706	-0.0129004	0.00776557	-0.0102048	-0.0177453	0.00189178
WNT5A	0.0404322	0.0131001	-0.0163047	-0.0139334	-0.00458925	-0.00073464	-0.0166928	0.000981022
XYLT1	-0.0239087	0.0134771	-0.00519032	0.0837407	-0.0042987	0.0740819	-0.08305	-0.00810369
MT2A	0.0371699	0.013553	-0.029962	-0.0246286	0.0081854	-0.0209294	0.0196048	0.00145266
LOC730227	0.035993	0.0137453	-0.0274064	-0.017531	0.0599345	-0.0315877	0.00532101	0.00102349
SRC	0.0389832	0.0138196	-0.0257058	-6.71788e-05	-0.00191142	-0.00313931	-0.0238141	0.000844066
FGF18	0.0378034	0.0138727	-0.0293352	-0.0214994	-0.00451616	0.0112226	0.00844544	0.00142689
BMPER	0.0390019	0.0141409	-0.0215746	0.020797	-0.0151429	0.00488179	-0.0239098	0.000294326
IRS1	0.0359083	0.0144541	-0.0354236	-0.0117925	-0.0359055	-0.00603055	0.00803743	0.000874268
GCH1	0.0337288	0.0146762	-0.0300947	-0.0325188	-0.0564368	-0.0335906	0.0334606	0.00262989
TAF4B	0.0369871	0.0148182	-0.0254462	-0.00708702	-0.0350952	0.0489082	-0.0189517	-0.00155339
TNFAIP2	0.0379454	0.0148487	-0.0286783	-0.0180955	0.00162144	-0.00261164	-0.0165202	-0.000150506
PRRX1	0.0363204	0.0150322	-0.0288603	-0.0228908	-0.0486101	0.0144175	-0.00270306	0.000637916
CCL22	0.0305672	0.0150554	-0.0288564	-0.0348329	0.0121653	-0.0657388	0.0808534	0.00360962
ETV3L	0.0380867	0.0152063	-0.0276991	-0.0124605	-0.00143986	-0.0101953	-0.0253367	-0.000437635
RNF144B	0.037567	0.0153386	-0.029125	-0.0211784	0.00585498	0.0117797	0.0135494	-0.000476203
C17orf96	0.0388008	0.0155278	-0.0242466	0.00618557	0.00285749	0.00139411	-0.0295736	0.000772327
ECE1	0.0377948	0.0158927	-0.0284569	-0.017656	0.0164462	-0.000329338	-0.00881312	0.000157704
HS3ST1	-0.00126578	0.016079	0.0353109	0.0628324	0.00392499	0.102283	-0.119762	-0.00866429
ACSL1	0.0382114	0.0161158	-0.024238	0.000903806	-0.0317918	0.0108406	-0.027323	0.000506165
LRRC38	0.0337766	0.0163367	-0.0105795	-0.0616075	0.00905581	-0.0504462	0.0389772	0.00192976
WT1-AS	0.0381339	0.016366	-0.0243839	-0.0255147	0.00952164	0.0143902	-0.00235387	-0.00136682
EN1	0.0145331	0.0166329	-0.0119704	-0.00577162	0.110761	-0.149679	-0.0296291	0.00552157
HIVEP2	0.0353098	0.0167667	-0.0380626	-0.0102459	-0.0143999	-0.0146403	-0.00153293	-0.000824505
ANKRD33B	0.0326366	0.0170987	-0.0409845	-0.00718629	-0.0237532	-0.019272	0.0499719	0.000830153
GPR132	0.037241	0.0180421	-0.0287947	-0.019588	-0.00504363	-0.0111092	-0.0140321	0.000828262
ITPR3	0.024833	0.0183406	-0.0394589	-0.0442295	-0.0174427	-0.061892	0.081244	0.00280386
PSTPIP2	0.0372126	0.0184436	-0.0281458	-0.0180538	-0.00995097	0.0218675	-0.00836048	-0.00174214
PLAT	0.0371856	0.0185987	-0.0287294	-0.0195079	-0.0066059	-0.00736221	-0.0132917	-0.000699261
DLL4	0.0380834	0.0188278	-0.0266081	-0.00695157	0.00865855	0.00788978	-0.00347196	0.000462011
MEOX2	0.0365003	0.0189925	-0.0149704	-0.0473558	0.00572439	0.0198137	0.029879	-6.51068e-05
VSNL1	0.0372684	0.0190185	-0.0269767	-0.0132461	0.00920372	0.0160607	-0.0294801	0.000545088
LOC100506930	-0.010121	0.0193597	0.0113113	-0.0220416	-0.104911	0.157388	0.0229565	-0.00787734
ADORA2A	0.0374252	0.0198484	-0.0272189	-0.0115496	-0.00528166	-0.00556904	-0.0227747	-0.000639119
VEGFC	0.037292	0.0201076	-0.0255268	-0.00435604	-0.0143595	0.00219402	-0.0386555	-0.00110822
TSLP	0.037096	0.0202122	-0.0261214	-0.0246902	-0.00899904	0.0141561	0.000612348	8.50831e-05
DLL1	0.0356207	0.0203086	-0.0230827	-0.0425821	0.00237623	-0.0324096	-0.0069689	-0.00061768
COL5A3	0.0380796	0.0209068	-0.0192687	-0.0198241	0.0287637	0.00379403	0.00868667	-0.0011875
PTPRK	0.0367918	0.0216814	-0.0267068	-0.0101192	-0.0293794	0.00126609	-0.0185918	-0.00188054
DTX4	0.0378552	0.021925	-0.0237594	0.00706025	0.00533217	-0.000436815	-0.0183691	-0.00146489
FGF23	0.012377	0.022194	-0.0100913	-0.00365499	0.129415	-0.133926	-0.0164303	0.00454585
NEUROD2	0.012377	0.022194	-0.0100913	-0.00365499	0.129415	-0.133926	-0.0164303	0.00395869
RPL27A	0.012377	0.022194	-0.0100913	-0.00365499	0.129415	-0.133926	-0.0164303	0.00454585
GPM6A	0.012377	0.022194	-0.0100913	-0.00365499	0.129415	-0.133926	-0.0164303	0.00454585
RPL23P8	0.012377	0.022194	-0.0100913	-0.00365499	0.129415	-0.133926	-0.0164303	0.00454585
C4orf48	0.012377	0.022194	-0.0100913	-0.00365499	0.129415	-0.133926	-0.0164303	0.00454585
NEUROD1	0.012377	0.022194	-0.0100913	-0.00365499	0.129415	-0.133926	-0.0164303	0.00278437
FAM166A	0.012377	0.022194	-0.0100913	-0.00365499	0.129415	-0.133926	-0.0164303	0.00278437
EFNA2	0.012377	0.022194	-0.0100913	-0.00365499	0.129415	-0.133926	-0.0164303	0.00278437
CPEB1	0.012377	0.022194	-0.0100913	-0.00365499	0.129415	-0.133926	-0.0164303	0.00278437
CD82	0.0373647	0.0222269	-0.0262499	-0.008041	0.00699443	-0.00612565	-0.0101839	-0.000579922
ITGB3	0.0312483	0.0229795	-0.0357779	-0.0268767	-0.0149025	-0.0479398	0.0447544	0.00326722
LHX2	0.0363221	0.0232219	-0.0237206	-0.00106834	0.0108023	0.0361607	-0.0370981	-0.00255713
SCN1B	0.0363724	0.0234357	-0.0271303	-0.0166996	0.00728763	-0.00644899	-0.0229539	-0.00071996
NAV3	0.0369569	0.0245388	-0.0234718	-0.00123672	0.0226102	0.0151253	-0.0161487	-0.00186619
SOX5	0.036392	0.0246543	-0.0252495	-0.0201027	0.0135932	0.00338011	-0.0135445	-0.000578527
DRAM1	0.0355329	0.0254744	-0.0276484	-0.0180631	-0.0263541	0.00400754	-0.00502202	-0.000371544
ITGB8	0.035723	0.0257788	-0.0276995	-0.0185088	-0.00880254	0.00257892	-0.0111973	-0.000594633
FAM216B	0.0342778	0.0261082	-0.00794222	-0.0159419	-0.0238706	-0.0336784	0.0812957	-0.000186908
RAB3A	0.0143086	0.0266349	-0.0123564	-0.0073813	0.119848	-0.129207	-0.00376358	0.00224003
TBX3	0.0355643	0.0267548	-0.0242095	-0.0284233	-0.0123657	-0.00127329	0.00172414	-0.00199724
C20orf112	0.0343065	0.0270042	-0.0285391	-0.0240808	-0.014916	-0.0288507	0.00641731	0.000286215
IL1B	0.0345033	0.0275345	-0.0244202	-0.00498989	-0.0317586	-0.0295209	-0.03985	0.00074632
IL1A	0.0369132	0.0279671	-0.0206271	0.00116703	-0.0103198	-0.00342229	0.00726954	-0.000903122
ELOVL7	0.0346895	0.0282467	-0.026745	-0.016863	-0.0222464	0.00102144	-0.0267784	-0.00168002
SFRP2	0.0339007	0.0286885	-0.0170868	-0.0428288	0.0208248	-0.00899514	-0.0341725	-0.00103395
SLC22A23	0.034861	0.0293253	-0.0271482	-0.017907	0.00183712	0.00263265	-0.000180384	-0.000631053
BTG2	0.0332718	0.0297909	-0.0246772	-0.0117018	-0.0207804	-0.0106977	-0.0589387	-0.00239742
TFPI2	0.0348355	0.0298656	-0.0258667	-0.0132203	0.0115619	0.0104115	-0.0188113	-0.00196142
CKB	0.0358403	0.0300212	-0.0205196	-0.0163906	0.0150426	-0.00383535	0.0069892	-0.0011635
PLK3	0.0342876	0.0307675	-0.0282449	-0.0123994	-0.00871232	-1.17332e-05	-0.00070674	-0.000847851
WNT7B	0.029208	0.0312889	-0.0256535	-0.0247369	0.0510624	-0.0435523	0.0575921	-0.00032748
PVR	0.0341087	0.0314052	-0.0265137	-0.0163621	-0.0100064	-0.00915234	-0.0149954	-0.00129773
ABTB2	0.0346439	0.0317601	-0.0244456	0.00101358	-0.0177872	-0.0128324	-0.0135871	-0.00116404
PNP	-0.0102897	0.0317646	-0.0439991	-0.0233857	-0.0809326	0.043774	0.0934061	-0.00488473
PRTG	0.0348034	0.0320467	-0.00747352	-0.0194242	-0.044762	-0.00297192	-0.0352123	-0.00134822
PARM1	0.0344017	0.0322677	-0.0238485	-0.00480405	0.0141316	0.0195197	-0.0185307	-0.00327749
IKZF3	0.033303	0.0323714	-0.0208467	0.00849173	-0.0426559	0.00810091	-0.0414197	-0.00270787
MAP2K3	0.0318382	0.0326462	-0.0279528	-0.0108343	-0.024488	-0.0427554	-0.0266215	0.00036953
SERPINB9	0.0290056	0.0330298	-0.0271841	-0.0304219	-0.00353858	-0.0497165	0.0569003	0.00155662
LHFP	0.0343055	0.0332328	-0.00714877	0.00840525	-0.0546583	0.0309389	-0.00610378	-0.00258467
SLC16A9	0.0323628	0.0334988	-0.024151	-0.0130909	-0.0250435	0.044252	-0.0208282	-0.00379655
CDC42EP2	0.0307361	0.0336844	-0.0319982	-0.0133127	-0.0148708	-0.0373208	-0.0252928	-0.000831099
LRFN5	0.0349095	0.0338919	-0.0186889	-0.0107151	-0.00343135	0.0104076	-0.0146235	-0.00218531
ICOSLG	0.0319066	0.0340492	-0.0272398	-0.0225334	-0.0130077	-0.0324846	-0.0134266	2.07631e-05
KCNQ5	0.0322997	0.0341631	-0.0251438	-0.0262969	0.010087	-0.0185008	0.0253682	-0.00129619
ANKRD37	0.0199666	0.0344745	-0.0472512	0.0484117	-0.0110025	0.0147421	0.030992	-0.00169558
CITED4	0.000308523	0.0345119	-0.0379087	-0.0366296	-0.0858875	0.0518267	0.0983114	-0.00389571
OXTR	0.0324505	0.0347046	-0.0249477	-0.021847	-0.0285649	-0.00617433	-0.0118878	-0.000395407
ETV3	0.0318564	0.0349406	-0.0242514	-0.0101372	-0.0283879	-0.0356913	-0.0300679	0.0001686
SOCS1	0.0294193	0.0355199	-0.0250543	-0.0219179	-0.0695159	0.00199783	-0.00710079	-0.00156713
KCNK5	0.00887036	0.0358442	-0.0274412	-0.0342405	-0.0909896	0.0525219	0.106052	-0.00371807
CACHD1	0.0351894	0.0359119	-0.00425854	0.00077645	-0.0313173	0.00820973	0.00244815	-0.00213036
LIPG	0.0115236	0.036263	-0.0235356	-0.0339284	-0.0900432	0.050443	0.107256	-0.00470805
DCLK3	0.0156848	0.0363599	-0.0186044	-0.0312257	-0.0868071	0.04617	0.107525	-0.00179535
S1PR1	-0.00375593	0.0366502	-0.0158392	-0.0595007	-0.0903743	0.0499572	0.102662	-0.00412102
SMARCA1	0.0164326	0.0376361	-0.0182289	-0.0692097	-0.00123182	-0.041844	0.0944189	0.000613799
SEMA3C	0.0317412	0.0377876	-0.0131985	-0.0286511	-0.0264332	0.0116793	-0.0395345	-0.00233837
IL23A	0.0303894	0.0384952	-0.024328	-0.0146352	-0.0100886	-0.04579	0.00932462	0.000626197
EPB41L3	0.0319828	0.0389951	-0.0205187	0.00673553	-0.0145851	0.0283442	0.00689141	-0.00436736
PXDC1	0.0290623	0.0391158	-0.0287094	-0.0164925	-0.0120682	-0.0401661	-0.0132306	-0.00129833
TRIM36	0.0297743	0.0391577	-0.022833	-0.00987445	-0.0510729	0.0222553	0.0173476	-0.00254114
HCK	0.0298094	0.0391743	-0.0308436	-0.00214655	0.0111739	-0.0193963	-0.000448097	-0.000302458
SPRY4	0.0274784	0.040053	-0.0241641	-0.0304481	-0.0431896	-0.0286287	0.0297075	1.00258e-05
ATP2B1	0.030666	0.040265	-0.0178405	-0.00887893	-0.037652	0.0246566	-0.0272398	-0.00340212
ADRA1B	0.0224185	0.0403522	-0.0266533	-0.0328147	-0.0159898	-0.0577104	0.0712685	0.00223157
CGN	0.0126399	0.0404053	-0.0145162	-0.0852967	-0.0214205	-0.0457135	0.0562286	-0.000751445
CHML	0.00954851	0.0404631	0.0229479	-0.0418508	-0.0641409	0.117814	-0.00746115	-0.0074064
FAM3C	0.0059224	0.0407142	0.0226858	-0.0149177	-0.0560604	0.135296	-0.0413693	-0.00904261
PTGS2	0.0293916	0.040924	-0.0218734	-0.024657	-0.0278656	-0.0291761	-0.00600881	-0.00181809
RHOQ	0.0306994	0.0409874	-0.0168492	-0.00835825	-0.0180811	0.0324107	-0.0328315	-0.00456811
MMP10	0.0256133	0.0416924	-0.0301181	-0.0121399	-0.0401789	-0.0466794	0.0195607	0.000106914
MGC12916	0.0294349	0.0417708	-0.0229354	-0.0126494	0.00277253	-0.0229408	-0.0345811	-0.00250827
USP12	0.0293278	0.0421789	-0.0205423	-0.00544272	-0.0446776	0.00738391	-0.0209423	-0.00346234
S100A3	0.0287256	0.0424687	-0.00968319	-0.0272767	-0.0106162	-0.00388464	-0.0628798	-0.00325968
RGS16	0.0286608	0.0425938	-0.0242829	-0.0188735	-0.0212926	-0.0249873	0.00612749	-0.00179696
RP1L1	0.0196324	0.042628	-0.0368624	0.0318521	0.0544433	-0.0267319	0.0323994	-0.00135448
PIM2	0.0290805	0.042773	-0.0233867	-0.0076868	-0.0163424	-0.0313036	-0.0123188	-0.000966222
RFTN1	0.0293503	0.043216	-0.0222734	-0.00928826	-0.00998122	-0.0115654	-0.0271477	-0.00268677
ACSL5	0.0304456	0.0432491	-0.0198408	-0.00700119	-0.00852509	-0.00376656	-0.00351321	-0.00238847
TNFAIP8	0.0278973	0.0434467	-0.0201924	-0.00713141	-0.019355	0.0361402	-0.044255	-0.00395361
BDKRB2	0.0200774	0.0438838	-0.0219366	-0.0313836	-0.0301336	-0.0106084	0.0961958	-0.00190354
IGFBP5	0.0206427	0.0441569	-0.0174068	-0.0378981	0.0152538	-0.0643743	0.0709239	0.00135124
ADAM19	0.0211006	0.0447017	-0.0220527	-0.0284021	0.0115329	-0.0483359	0.0789901	-0.00176203
PLA2G10	-0.0197368	0.0447356	0.0198305	-0.0386927	-0.0614336	-0.0241439	0.0668654	-0.00106125
CPXM1	0.0210447	0.0448116	-0.0221555	-0.0290639	0.00455118	-0.0422246	0.0823382	0.0010627
CDON	0.0192624	0.0448221	-0.0243066	-0.0317282	-0.0191445	-0.0206943	0.0924976	-0.00164378
GRAMD1A	0.0263318	0.0455303	-0.0300022	-0.00918427	0.00287674	-0.00804871	-0.00408564	-0.00128893
RIPK2	0.0269812	0.0455622	-0.0206753	-0.0214946	-0.0352627	0.020086	0.00631616	-0.00335429
MT1E	0.0194189	0.0458037	-0.0125636	-0.0408422	0.0236954	-0.0603532	0.0737229	0.000196446
OGFRL1	0.0271302	0.0465352	-0.0142791	-0.0199276	-0.0469368	0.00757	0.00835039	-0.00281876
ZSWIM5	0.0213966	0.0466104	-0.0218847	-0.0256216	-0.00463422	-0.0266939	0.0795019	-0.00170022
VAT1L	0.0204315	0.0466305	-0.0242087	-0.0290618	-0.00782945	-0.0215748	0.0792188	-0.00111479
CRISPLD1	-0.00947809	0.0469339	-0.0206444	-0.0155747	-0.0531416	-0.0178804	0.120838	-0.00234126
KCNQ4	0.0216378	0.047112	-0.0229201	-0.0268363	0.00407279	-0.0282764	0.0701288	-0.00108059
RHOF	0.0187547	0.047265	-0.0273345	-0.0297728	-0.00140417	-0.0266752	0.0762753	-0.00089361
CCL5	0.0267857	0.0474287	-0.0213794	-0.0127923	0.0213413	-0.0133737	-0.00951687	-0.00187422
MMEL1	0.0270305	0.0475604	-0.020595	-0.0098248	0.00802102	0.0127994	-0.022	-0.00321105
TNFSF9	0.0224424	0.0476619	-0.0220047	-0.0257681	-0.0128123	-0.00509782	0.0673582	-0.00139411
NKX3-1	0.0119544	0.0476783	-0.0154599	-0.0437903	-0.0640388	0.0660696	0.0616137	-0.00378557
TP53INP2	0.0225571	0.0479668	-0.0316494	-0.00234555	-0.0284017	-0.0292577	0.011917	-0.00166242
HS3ST3A1	0.0260353	0.0479861	-0.0185745	-0.00455231	0.0274382	0.0164099	-0.0372478	-0.00287878
BCL9L	0.0215325	0.0480405	-0.0287157	-0.0163381	0.0042417	-0.00522123	0.0611681	-0.00202412
CTGF	-0.00165363	0.0483474	-0.00127608	-0.0293514	-0.0749139	-0.0865583	0.0799436	0.000153039
SLC16A10	0.0138533	0.0485715	-0.037646	-0.00106861	-0.0208947	-0.0565685	0.0512812	-5.3205e-06
HSD11B1	0.0175277	0.048625	-0.0251145	-0.0163515	0.000451077	-0.0394636	0.0848119	-0.000974256
FSTL3	0.0239775	0.0486614	-0.028027	-0.0124981	0.0226641	-0.00499765	0.0127747	-0.00369175
CHST2	0.0256404	0.0486819	-0.0204415	-0.0127499	0.0281577	0.0169474	0.014213	-0.0052624
C20orf123	0.0276313	0.0487486	-0.00484608	-0.00105249	0.0224291	-0.0161809	-0.0338557	-0.00296342
POLR3D	0.0250281	0.0488116	-0.0262257	-0.00339455	-0.0146444	-0.0108454	1.65521e-06	-0.00305787
STAT5A	0.0222342	0.048914	-0.0230739	-0.0242714	-0.000600452	-0.00964003	0.0583001	-0.000946403
MAP2K6	-0.00803519	0.0491383	-0.00534474	-0.0441742	0.0277996	-0.0847514	0.0811243	0.00111157
TWISTNB	0.0213719	0.0492021	-0.0133987	-0.0239939	-0.0382739	0.0642591	0.0305058	-0.00453816
GPR158	0.0229465	0.0493105	0.0161483	-0.0305407	-0.01359	0.0501448	0.0234113	-0.00560236
DUSP16	0.0235736	0.0493898	-0.0162789	-0.0145111	-0.0514746	-0.0369877	0.00321147	0.000133196
ATP13A3	0.0262654	0.0494247	-0.0134754	-0.0181707	-0.0210116	0.0236538	-0.00734347	-0.00341875
MT1X	0.023612	0.0496391	-0.0201707	-0.014287	0.0323409	-0.0281968	0.0315953	-0.0022097
C16orf73	0.0240252	0.0497203	-0.0183065	-0.00910271	-0.00818632	0.0544914	-0.00383902	-0.00527487
RASL12	0.0245601	0.0502534	-0.0182969	-0.00664892	0.0394817	0.00883475	-0.0169699	-0.00482543
LDLRAD3	0.023746	0.0502725	-0.0208072	-0.0183815	-0.00430004	0.0175284	0.0354365	-0.00443926
SYTL3	0.0208985	0.0504368	-0.0265881	-0.012049	0.0252543	-0.0406492	0.0264194	-0.00150048
XIRP1	0.0234626	0.0504633	-0.0247549	-0.018331	0.00508788	0.0051785	0.0172392	-0.00412311
SRGN	0.0232768	0.0504953	-0.02231	-0.0191966	0.010278	-0.00117699	0.0353107	-0.00434837
CPM	0.0242175	0.0504972	-0.0206714	-0.0162397	0.0191593	-0.0023523	0.0240502	-0.00246104
DDR1	0.0245435	0.0507304	-0.019681	-0.0117949	0.0286409	0.0033174	0.00475821	-0.00346728
C5orf62	0.0235541	0.050813	-0.023134	0.0154446	-0.00010254	-0.000441806	-0.0266989	-0.00264223
PRR18	0.0178438	0.0508931	-0.0266414	0.0419292	-0.0188894	-0.0101343	-0.033695	-0.00231418
DUSP2	0.0244519	0.0509025	-0.0200651	-0.0136015	0.0184558	0.00908565	0.0130584	-0.00380046
RAP2C	0.024131	0.0509052	-0.0179701	-0.0108121	0.00363518	0.041341	-0.0011404	-0.00577468
CYP7B1	0.0256819	0.0509911	-0.0169139	-0.00240756	-0.00327687	0.0152359	0.0023989	-0.00451271
KIAA1644	0.0251719	0.0511603	-0.00791272	-0.0119499	-0.0116212	-0.0342979	-0.0273845	-0.00103662
DYRK3	0.0186404	0.0511693	-0.0209398	-0.0114844	-0.0381794	0.0308028	0.0651565	-0.00483958
SOCS3	0.0231356	0.0511954	-0.0149221	-0.0189526	-0.0260837	-0.0431793	-0.0135508	-0.00238821
BCL11A	0.0227849	0.0513205	-0.0181798	-0.0054578	0.00632961	-0.0165369	0.0538568	-0.00259572
BCL11B	0.0230677	0.051455	-0.013953	-0.018774	-0.0103836	0.0509905	0.00779457	-0.0059881
RCN1	0.024566	0.0517304	-0.0160719	-0.00434484	0.0105997	0.0296268	-0.00740404	-0.00477027
AK4	0.0242819	0.0518158	-0.0143316	-0.0194953	0.00615906	0.0278577	0.000104394	-0.00444939
BCL2A1	0.0231882	0.0518558	-0.0162778	-0.0125125	-0.0132504	0.0360307	0.0272114	-0.0053477
BASP1	0.0238686	0.0519269	-0.0166421	-0.0196758	0.00969883	0.017143	0.0168388	-0.00364582
CAV1	0.0231142	0.0521331	-0.0138459	-0.0275382	0.0181222	-0.0040036	0.0271975	-0.0030175
GPRC5B	0.0225348	0.0521917	-0.00862979	-0.0204508	-0.00103059	0.0564718	-0.0116196	-0.00663621
ACPL2	0.0188014	0.052226	-0.0155954	-0.0172244	-0.0361828	0.0010034	0.0719486	-0.00258271
G0S2	0.023936	0.0522793	-0.0138734	-0.0160829	0.02162	0.0242684	-0.00769255	-0.00531584
WT1	0.0234185	0.0523427	-0.0145209	0.00875112	0.000265732	0.0443828	-0.00260429	-0.00480157
RCSD1	0.0175859	0.0524197	-0.0305449	-0.0187503	0.00925656	-0.00733691	0.0437288	-0.00324661
CLIC6	0.0242826	0.0524224	-0.0167564	-0.00557244	0.0147716	0.01175	0.0104756	-0.00419234
FAM213B	0.0235177	0.0524338	-0.0191359	0.00898626	0.0233565	-0.00340222	-0.00702902	-0.00257474
MPZL1	0.0238948	0.0524448	-0.0180591	-0.00239482	0.0122229	0.0203931	0.00852432	-0.00415278
FKTN	0.0230637	0.0527747	-0.0142576	-0.0129146	-0.00947992	0.0324294	0.0257672	-0.00500633
UPB1	0.0238566	0.052894	-0.0157616	0.0053908	0.0106003	0.0237781	0.0058554	-0.003996
DKK2	0.00798284	0.0529916	-0.0288411	-0.00615586	-0.0523118	0.0516913	0.0604925	-0.00462246
MAP3K5	0.0227651	0.0531626	-0.0181051	-0.00928105	0.00606273	0.0295767	0.00823549	-0.00414397
HS6ST2	0.0218413	0.0532374	-0.00720575	-0.0348076	-0.00274481	0.0262704	0.0235688	-0.00596754
CHAC1	0.0235975	0.0532787	-0.0141263	0.0127195	0.0169479	0.0185016	0.0013734	-0.00387271
HECW2	0.020837	0.0532816	-0.0172422	-0.0245885	0.00381841	-0.00228554	0.0450364	-0.00380781
DDIT4	0.0230448	0.0534561	-0.0101697	-0.000981965	0.0394421	-0.00152673	-0.0246211	-0.00478985
MED14	0.0201421	0.0535679	-0.0154464	-0.0186451	-0.0163501	0.0122769	0.0560502	-0.00421986
FAM49A	0.0227722	0.0535929	-0.0132043	-0.00942969	0.00251544	0.0400629	0.0011943	-0.00549639
RIN3	0.019184	0.0538235	-0.0258426	-0.00605274	0.0185937	-0.0123578	0.0348246	-0.0033537
PRKD3	0.022213	0.0538844	-0.00784592	-0.00784787	-0.010704	0.0515874	0.00554902	-0.00546829
KCNN2	0.0199935	0.0539229	-0.0229123	-0.00271702	-0.00140559	0.00398929	0.0443777	-0.00440917
OLR1	0.0230236	0.0541554	-0.00931746	-0.0188933	0.0122338	0.0225149	0.00665865	-0.00583122
SOX13	0.00875649	0.0541734	-0.0384434	-0.0137702	0.00224764	-0.00445897	0.0487714	-0.00432528
FJX1	0.020756	0.0541814	-0.0222698	-0.0169301	-0.0134018	-0.00473016	0.0117096	-0.00398429
KIAA1211	0.0191717	0.0544434	-0.0188903	-0.00541753	0.00432745	-0.0161273	0.0564842	-0.0041285
IER5	0.0203649	0.0548302	-0.0223137	0.00327056	0.00963697	0.0214025	0.0111804	-0.00430802
C22orf42	0.0164541	0.0555522	-0.0124763	0.029389	0.0297849	0.0100663	-0.0553915	-0.00503811
TBX2	0.0117031	0.055736	-0.0228897	0.0108454	0.010356	-0.0684251	-0.0377432	-0.00172083
DACT3	0.0212614	0.0560153	-0.0118875	0.0120624	0.00935076	0.00620636	0.024346	-0.00238611
C3orf26	0.0211147	0.0563023	-0.00860788	-0.00824778	0.0200795	0.026291	-0.00910567	-0.00409555
MT1G	0.0183371	0.0565033	-0.0136048	-0.0255491	0.00304655	-0.038079	-0.00256843	-0.00150566
CYS1	0.0204238	0.0565719	0.00295893	-0.0250468	0.00421346	0.0206849	0.0171051	-0.00510472
GPR137B	0.0177394	0.0565721	-0.0148012	-0.0219669	-0.0089058	0.0154949	0.0434905	-0.0034347
IL24	0.0162675	0.0566544	-0.00215845	-0.0472403	0.0173036	0.00770104	0.0150835	-0.00383998
CD70	0.0187549	0.0570372	-0.0209772	0.00430728	0.00289063	-0.0113533	0.00103566	-0.00435299
SESN2	0.0172056	0.0577337	-0.0207722	0.00682674	0.0188717	0.000896262	0.0190919	-0.00335985
PPP3CC	0.0174598	0.0583133	-0.0186562	0.00751485	0.00748534	0.0179699	0.003481	-0.00367994
FERMT1	0.0178006	0.0585381	-0.0050667	-0.0248892	0.0115222	0.00374455	0.0267064	-0.00365251
LOC374443	0.0178761	0.0587075	-0.00888137	-0.00337612	-0.00864412	0.032712	0.0226795	-0.00579991
GPX3	0.0193331	0.0587898	0.00670934	-0.00486936	0.00632056	-0.0171825	0.00802731	-0.0042672
TUBE1	0.0158677	0.0590513	-0.00891218	0.00596755	-0.0176333	0.050192	0.000172283	-0.00626317
APCDD1	0.0170599	0.0594453	-0.00754021	-0.0170475	0.0145132	0.0268477	-0.00131724	-0.00524594
TBX21	0.0135831	0.0596857	-0.0149591	0.0186778	-0.0178884	-0.027727	-0.030115	-0.00311048
TMCC2	0.0114369	0.0598415	-0.0176445	-0.0334556	-0.000299548	-0.0224524	0.0100715	-0.00381306
EML5	0.0138923	0.0610071	-0.00659829	-0.0169915	0.005841	0.0391403	-0.0030032	-0.00579291
FGF13	0.0120058	0.0621094	-0.0125618	-0.016502	0.0216086	0.00742058	0.00956023	-0.00545836
MOCOS	0.00512777	0.0627169	-0.0181543	-0.00960078	-0.0239878	0.0370853	0.000911319	-0.00752046
ARSJ	0.00126331	0.0649079	-0.0129434	0.0160302	0.0144837	0.0177994	0.00116509	-0.00719053
MRAP2	0.00304839	0.0650244	-0.00257258	0.0156211	-0.0224303	-0.00329273	-0.0303861	-0.00555089
ERVMER34-1	0.00324331	0.0657465	0.00540409	-0.0089461	0.00511937	0.0197287	0.0153641	-0.00520471
PMP22	-0.00191947	0.0659839	0.00576906	-0.00157127	0.0197915	-0.00601401	0.0148298	-0.00443382

## Sheet: PCA scores
	PC1	PC2	PC3	PC4	PC5	PC6	PC7	PC8
PDIM	-45.6853	0.399613	-18.9682	-2.06996	0.295645	0.33956	-0.685371	1.68155e-14
TDM	-13.8655	1.67298	10.9164	14.7677	-2.15057	-2.08107	3.36743	-1.24353e-14
SL.1	10.6142	7.884	1.84783	4.57092	1.2976	6.88659	-7.90082	-1.2941e-15
CWE	16.8996	12.3397	-4.03068	-0.483462	7.35326	-7.34708	-0.840715	1.81105e-15
ManLAM	-17.898	1.68118	23.6004	-10.5304	-0.021618	-0.212675	-0.282632	-4.9068e-14
PIM6	20.6991	19.6714	-7.24941	-4.09376	-5.17912	2.79041	5.50754	5.46299e-14
H37Rv	16.634	-19.2949	-4.25789	-1.65008	-6.8037	-4.7383	-4.00009	4.00305e-14
Bystander	12.6019	-24.354	-1.85843	-0.511017	5.2085	4.36256	4.83465	-4.69555e-14

## Sheet: PCA explained variance
	PC1	PC2	PC3	PC4	PC5	PC6	PC7	PC8
Individual	52.1955	21.2541	15.2688	5.05647	2.17204	2.09712	1.95603	0
Cumulative	52.1955	73.4495	88.7183	93.7748	95.9469	98.044	100	100
