# Supplementary material for: TLR2 is non-redundant in the population and subpopulation responses to Mycobacterium tuberculosis in macrophages and in vivo
Source: mSystems. 2023 Jul 13;8(4):e00052-23. doi: 10.1128/msystems.00052-23 (PMC10506474; doi:10.1128/msystems.00052-23)
Supplement: Table S2 — scRNAseq gene sets. [file msystems.00052-23-s0010.xlsx]

## Sheet: Cluster0
Column1	p_val	avg_log2FC	pct.1	pct.2	p_val_adj
Irf7	2.56928e-183	0.749264	0.94	0.673	3.66584e-179
Ly6e	4.62638e-211	0.685197	0.999	0.936	6.60092e-207
Ccnd1	2.38119e-150	0.681938	0.988	0.826	3.39748e-146
Stat1	1.94907e-187	0.679522	0.976	0.723	2.78093e-183
Isg15	2.16496e-181	0.660597	0.999	0.855	3.08896e-177
Bst2	5.42284e-204	0.652736	1	0.952	7.73731e-200
Ifi27l2a	4.68299e-136	0.649011	0.997	0.98	6.68169e-132
Fcgr1	5.33171e-137	0.612404	0.956	0.755	7.60728e-133
Rnf213	3.6327e-127	0.577102	0.882	0.638	5.18314e-123
Oasl2	3.43636e-130	0.569629	0.883	0.598	4.90299e-126
Slfn5	1.85037e-124	0.556519	0.899	0.639	2.64011e-120
Samhd1	1.30166e-127	0.531267	0.943	0.756	1.85721e-123
Zbp1	1.77536e-101	0.529391	0.79	0.524	2.53309e-97
Sdc3	6.80148e-105	0.523133	0.875	0.676	9.70435e-101
Ifi204	2.8333e-120	0.517986	0.909	0.648	4.04255e-116
Oas3	1.26882e-107	0.508301	0.721	0.417	1.81035e-103
Lgals9	3.20013e-98	0.503265	0.848	0.658	4.56594e-94
Mndal	2.41522e-105	0.488494	0.894	0.653	3.44604e-101
Epsti1	5.38051e-90	0.485078	0.755	0.5	7.67691e-86
Tapbp	1.30156e-94	0.467203	0.916	0.763	1.85706e-90
Trim30a	2.0192e-95	0.466433	0.857	0.643	2.881e-91
Psmb10	5.66534e-90	0.46571	0.908	0.761	8.08331e-86
Isg20	5.37517e-75	0.464309	0.599	0.347	7.6693e-71
Ifitm3	1.43731e-142	0.462213	1	1	2.05075e-138
Lgals3bp	1.5634e-107	0.460905	0.973	0.852	2.23066e-103
Sp100	1.5857e-83	0.455588	0.815	0.608	2.26248e-79
Adam8	9.10001e-100	0.448058	0.994	0.941	1.29839e-95
Ddx58	1.35179e-81	0.432907	0.713	0.438	1.92873e-77
Rab7b	5.92152e-63	0.418082	0.786	0.617	8.44882e-59
Gbp2	1.30373e-47	0.416735	0.628	0.441	1.86016e-43
Aif1	5.15432e-52	0.415741	0.808	0.69	7.35418e-48
BC005537	4.3652e-72	0.414853	0.988	0.914	6.22826e-68
Ifi35	4.61791e-70	0.410965	0.795	0.602	6.58884e-66
Rgs2	5.32657e-55	0.409602	0.783	0.608	7.59995e-51
Psmb8	1.75792e-86	0.406471	0.986	0.909	2.5082e-82
Rtp4	1.14328e-70	0.401809	0.842	0.66	1.63123e-66
Ifi207	6.50056e-76	0.397958	0.893	0.706	9.275e-72
H2-T22	2.65338e-57	0.39752	0.618	0.413	3.78584e-53
Psme1	4.35805e-75	0.384529	0.953	0.855	6.21807e-71
Psmb9	6.78584e-57	0.382168	0.71	0.529	9.68203e-53
Ms4a4c	2.59935e-49	0.381754	0.591	0.388	3.70875e-45
Cd72	1.82857e-53	0.379236	0.955	0.889	2.60901e-49
Pdlim5	5.63837e-44	0.376238	0.758	0.621	8.04483e-40
Ahsa1	1.00288e-44	0.374791	0.757	0.65	1.43091e-40
C3ar1	3.05236e-63	0.372039	0.983	0.893	4.35511e-59
Tor3a	4.64188e-59	0.369946	0.739	0.523	6.62304e-55
Cd180	5.47173e-51	0.36822	0.694	0.518	7.80706e-47
Slc37a2	1.32117e-51	0.367965	0.794	0.623	1.88505e-47
Stat2	2.79981e-59	0.367377	0.622	0.395	3.99477e-55
Ly86	2.38531e-42	0.367376	0.58	0.407	3.40336e-38

## Sheet: Cluster1
Column1	p_val	avg_log2FC	pct.1	pct.2	p_val_adj
Il1b	0	4.23164	0.995	0.846	0
Saa3	0	4.20475	1	0.983	0
Cxcl2	0	4.04885	0.99	0.754	0
Cxcl3	1.14917e-204	3.11156	0.748	0.395	1.63963e-200
Ccl3	0	3.08745	0.956	0.648	0
Sod2	0	2.45132	1	0.904	0
Acod1	0	2.41214	0.983	0.395	0
Slc7a11	0	2.40498	0.876	0.12	0
Ccl5	5.76964e-91	2.31835	0.613	0.369	8.23212e-87
Wfdc17	0	2.2583	0.991	0.9	0
Cd14	0	2.23023	0.996	0.804	0
Clec4e	0	2.17808	0.984	0.539	0
Il1a	0	2.06755	0.669	0.121	0
Lcn2	5.09275e-251	1.9668	0.56	0.13	7.26633e-247
Ccl4	1.24189e-169	1.88118	0.844	0.552	1.77192e-165
Cxcl1	7.76555e-133	1.7363	0.419	0.124	1.10799e-128
Tnfaip2	0	1.73212	0.944	0.456	0
Tnfrsf1b	0	1.6924	0.966	0.427	0
Cebpb	0	1.66653	0.997	0.753	0
Fcgr2b	0	1.64819	0.852	0.154	0
Gclm	1.69536e-298	1.60002	0.969	0.752	2.41895e-294
Tma16	0	1.59877	0.838	0.263	0
Ptgs2	0	1.58582	0.577	0.08	0
Nfkbia	0	1.5794	0.997	0.77	0
Gsr	0	1.52479	0.888	0.246	0
Plek	0	1.50308	0.982	0.633	0
Pf4	1.20064e-120	1.49639	0.939	0.863	1.71308e-116
Mmp14	0	1.47724	0.782	0.16	0
Ier3	0	1.47116	0.77	0.134	0
Hmox1	4.57857e-257	1.46656	0.986	0.875	6.5327e-253
Procr	0	1.45939	0.687	0.123	0
Txnrd1	0	1.44855	0.986	0.758	0
Ccl9	5.20353e-304	1.44612	0.997	0.96	7.42439e-300
Rac2	0	1.43855	0.978	0.666	0
Bcl2a1b	0	1.42004	0.811	0.278	0
Rassf4	0	1.40792	0.969	0.584	0
Prdx5	0	1.37408	1	0.991	0
Cybb	0	1.36589	1	0.958	0
Alas1	3.57498e-302	1.3277	0.732	0.211	5.10078e-298
Socs3	0	1.31455	0.748	0.078	0
Ehd1	0	1.30849	0.983	0.552	0
Blvrb	1.10126e-279	1.29127	0.977	0.832	1.57127e-275
Ifitm2	9.62874e-283	1.29098	0.988	0.931	1.37383e-278
Malt1	0	1.26704	0.739	0.189	0
Abracl	0	1.25796	0.991	0.835	0
Pilra	0	1.24761	0.734	0.14	0
Ptges	2.23676e-159	1.24073	0.428	0.103	3.1914e-155
Irak3	0	1.23617	0.793	0.145	0
Psma6	0	1.20637	0.987	0.816	0
Slc15a3	1.11921e-291	1.20214	0.961	0.577	1.59689e-287

## Sheet: Cluster2
Column1	p_val	avg_log2FC	pct.1	pct.2	p_val_adj
Dab2	1.54209e-114	0.809163	0.979	0.839	2.20025e-110
Itga6	7.36161e-72	0.61871	0.891	0.65	1.05035e-67
Itgb5	4.10658e-60	0.560518	0.769	0.487	5.85927e-56
Hpgd	3.19513e-51	0.555044	0.331	0.12	4.55881e-47
Rgs10	1.61585e-70	0.545186	0.97	0.847	2.3055e-66
Eid1	3.60648e-60	0.530189	0.942	0.838	5.14573e-56
Maf	1.0494e-44	0.519314	0.849	0.671	1.49728e-40
Wwp1	3.1726e-48	0.515922	0.725	0.464	4.52667e-44
Lrp1	2.16644e-68	0.497488	0.99	0.907	3.09108e-64
Mef2a	2.81858e-44	0.478124	0.846	0.669	4.02155e-40
Mcm3	6.55505e-38	0.459386	0.636	0.403	9.35274e-34
Apoe	3.21351e-16	0.44381	1	0.989	4.58504e-12
Cx3cr1	1.21976e-37	0.44234	0.936	0.807	1.74036e-33
Mef2c	5.9925e-42	0.433286	0.653	0.395	8.55009e-38
Ptpn18	1.76374e-38	0.426667	0.898	0.76	2.51651e-34
Ssh2	3.30507e-48	0.41918	0.472	0.222	4.71568e-44
Mcm5	9.52039e-36	0.414842	0.548	0.322	1.35837e-31
Cxcl14	8.62901e-19	0.409325	0.564	0.423	1.23119e-14
Susd3	1.22444e-40	0.405009	0.501	0.266	1.74703e-36
Mcm6	7.13371e-26	0.402281	0.726	0.558	1.01784e-21
Dhrs3	1.02985e-33	0.401636	0.695	0.486	1.46939e-29
Igfbp4	3.78068e-29	0.399532	0.524	0.327	5.39428e-25
Mbnl1	2.6957e-35	0.387051	0.936	0.828	3.84623e-31
Rap2a	8.33354e-30	0.382908	0.759	0.572	1.18903e-25
Bmyc	1.07416e-41	0.376484	0.518	0.271	1.53262e-37
Tm6sf1	6.17928e-31	0.375057	0.627	0.428	8.81659e-27
Rab3il1	3.03063e-39	0.369397	0.507	0.27	4.3241e-35
Tmsb4x	2.27191e-107	0.369118	1	1	3.24156e-103
mt-Nd3	8.06524e-31	0.367079	0.942	0.855	1.15075e-26
Zfp36l2	7.78175e-27	0.36669	0.648	0.456	1.1103e-22
Mafb	2.16046e-31	0.36619	0.901	0.746	3.08254e-27
Lig1	1.64522e-31	0.365151	0.494	0.281	2.3474e-27
Fam129a	7.1492e-27	0.364975	0.507	0.32	1.02005e-22
Alox5ap	6.3205e-39	0.36395	0.982	0.942	9.01809e-35
Ptpra	1.80284e-32	0.363817	0.888	0.746	2.5723e-28
Ahnak	1.31713e-22	0.360479	0.963	0.901	1.87928e-18
Lamtor4	7.82278e-31	0.359628	0.835	0.703	1.11615e-26
Apbb1ip	2.40612e-28	0.359415	0.883	0.753	3.43306e-24
Crip1	1.44651e-33	0.356564	0.999	0.992	2.06389e-29
Gas6	7.51296e-35	0.356457	0.403	0.196	1.07195e-30
Ypel3	5.38932e-33	0.355533	0.445	0.237	7.68948e-29
Serpinb6a	2.45518e-25	0.352813	0.858	0.749	3.50305e-21
Arl4c	5.83237e-27	0.350986	0.636	0.434	8.32162e-23
Gmnn	1.20568e-19	0.345841	0.674	0.519	1.72026e-15
Nrp1	3.33402e-26	0.344335	0.728	0.524	4.75698e-22
Tmem37	1.68088e-23	0.343496	0.452	0.273	2.39828e-19
Ckb	9.02883e-34	0.342361	0.996	0.949	1.28823e-29
Parp1	2.96938e-24	0.342254	0.599	0.423	4.23671e-20
Sirpa	7.85575e-28	0.341913	0.973	0.919	1.12086e-23
mt-Nd4	2.58331e-43	0.341298	1	0.996	3.68586e-39

## Sheet: Cluster3
Column1	p_val	avg_log2FC	pct.1	pct.2	p_val_adj
Hist1h1b	0	2.54315	0.855	0.141	0
Top2a	0	2.2923	0.96	0.218	0
Mki67	0	2.16917	0.958	0.208	0
Stmn1	7.88165e-269	2.00998	0.998	0.595	1.12455e-264
Pclaf	0	1.89417	0.934	0.187	0
Hmgb2	9.33555e-252	1.87163	0.976	0.515	1.332e-247
Prc1	0	1.75757	0.791	0.08	0
Birc5	0	1.56121	0.849	0.169	0
Cenpf	0	1.54668	0.679	0.054	0
Smc2	9.56382e-249	1.39184	0.902	0.278	1.36457e-244
Smc4	2.80442e-207	1.34606	0.918	0.371	4.00135e-203
H2afz	8.15496e-233	1.3044	1	0.988	1.16355e-228
Cdca8	1.74648e-239	1.26807	0.739	0.157	2.49188e-235
Incenp	4.64253e-257	1.23902	0.781	0.172	6.62396e-253
Tpx2	2.73519e-289	1.16761	0.703	0.105	3.90256e-285
Cenpe	2.69682e-256	1.161	0.641	0.096	3.84782e-252
Ezh2	6.58315e-208	1.15684	0.803	0.228	9.39284e-204
Tubb5	1.13005e-179	1.1363	0.998	0.933	1.61235e-175
Cdk1	6.85991e-230	1.1299	0.753	0.17	9.78772e-226
Spc25	0	1.12232	0.659	0.076	0
Atad2	1.16152e-144	1.1221	0.787	0.302	1.65725e-140
Nucks1	3.8586e-146	1.1059	0.968	0.677	5.50544e-142
Dek	1.20059e-144	1.08949	0.97	0.696	1.713e-140
Ube2s	5.172e-130	1.08183	0.918	0.553	7.37941e-126
Clspn	3.37011e-213	1.07639	0.721	0.158	4.80847e-209
H2afv	9.50851e-191	1.05299	0.809	0.25	1.35667e-186
Rrm1	3.94223e-189	1.04955	0.825	0.257	5.62478e-185
Tmpo	1.01355e-168	1.04909	0.779	0.264	1.44613e-164
H2afx	2.21224e-209	1.03866	0.695	0.155	3.15643e-205
Hmmr	4.73675e-300	1.01727	0.548	0.048	6.75839e-296
Hist1h1e	1.21927e-202	1.00748	0.592	0.108	1.73965e-198
Ube2c	8.4393e-179	1.00408	0.494	0.077	1.20412e-174
Tk1	2.5423e-219	0.970819	0.691	0.137	3.62736e-215
Lmnb1	1.36849e-190	0.94934	0.687	0.158	1.95256e-186
Nusap1	0	0.941133	0.542	0.032	0
Rrm2	4.58354e-303	0.938642	0.618	0.067	6.5398e-299
Ccdc34	6.609e-162	0.930782	0.743	0.224	9.42972e-158
Tubb4b	1.01163e-84	0.928239	0.888	0.677	1.44339e-80
Ccna2	0	0.925465	0.618	0.056	0
Cenpa	3.22396e-149	0.90391	0.474	0.087	4.59994e-145
Ptma	8.57127e-170	0.889041	1	0.997	1.22295e-165
Kif23	0	0.886736	0.582	0.053	0
Cdca3	1.2937e-276	0.884751	0.576	0.063	1.84586e-272
Kif11	0	0.882219	0.582	0.046	0
Fbxo5	4.50138e-298	0.865498	0.602	0.062	6.42256e-294
Esco2	0	0.863738	0.524	0.028	0
Anp32b	1.97046e-136	0.862748	1	0.958	2.81145e-132
Tuba1b	8.69889e-105	0.862492	0.94	0.678	1.24116e-100
Racgap1	1.3678e-296	0.861115	0.574	0.055	1.95157e-292
Dut	6.82922e-112	0.859852	0.703	0.273	9.74393e-108

## Sheet: Cluster4
Column1	p_val	avg_log2FC	pct.1	pct.2	p_val_adj
Cxcl10	6.25946e-284	3.08409	0.998	0.811	8.93099e-280
Rsad2	4.09365e-220	2.30501	0.969	0.541	5.84081e-216
Ifit1	2.33232e-208	1.73797	0.988	0.573	3.32775e-204
Cmpk2	3.69992e-172	1.61467	0.849	0.347	5.27904e-168
Ifit2	1.70529e-184	1.60984	0.984	0.625	2.43311e-180
Ifit3	3.46779e-194	1.60262	0.984	0.651	4.94784e-190
Isg15	1.12466e-148	1.23549	1	0.894	1.60466e-144
Ifi203	7.90501e-139	1.0322	0.969	0.652	1.12789e-134
Slfn5	2.72097e-114	1.00619	0.971	0.702	3.88228e-110
Usp18	4.73507e-109	1.00373	0.823	0.42	6.756e-105
Oasl1	3.39891e-99	0.950005	0.672	0.278	4.84957e-95
Ifit3b	2.80199e-122	0.884364	0.637	0.208	3.99789e-118
Mndal	8.58262e-104	0.878881	0.969	0.71	1.22457e-99
Stat1	7.08252e-108	0.878475	0.994	0.789	1.01053e-103
Parp14	1.91631e-97	0.85365	0.932	0.673	2.73419e-93
Ifi204	3.67113e-105	0.84443	0.977	0.711	5.23797e-101
Ifi209	3.76424e-92	0.820068	0.767	0.367	5.37081e-88
Ccl12	2.37826e-32	0.812079	0.427	0.212	3.39331e-28
Herc6	1.11534e-94	0.797528	0.771	0.36	1.59136e-90
Irf7	1.82582e-81	0.793687	0.977	0.741	2.60508e-77
Ifi47	2.7572e-85	0.779531	0.792	0.41	3.93397e-81
Isg20	4.72209e-69	0.777084	0.755	0.398	6.73747e-65
Ifi207	2.04496e-94	0.761617	0.965	0.749	2.91774e-90
Ddx58	9.68098e-85	0.728942	0.87	0.495	1.38128e-80
Ifi205	2.24359e-84	0.722585	0.485	0.153	3.20116e-80
Gbp2	5.13732e-58	0.706382	0.796	0.473	7.32993e-54
Slfn8	4.26743e-71	0.702882	0.775	0.441	6.08877e-67
Fos	1.50928e-39	0.698405	0.794	0.593	2.15344e-35
Pnp	3.05873e-74	0.669814	0.998	0.975	4.3642e-70
Tor3a	1.29604e-67	0.665478	0.86	0.568	1.8492e-63
Igtp	4.96047e-84	0.659021	0.695	0.305	7.0776e-80
Slfn2	1.15141e-90	0.658636	1	0.953	1.64283e-86
Samd9l	1.69611e-63	0.657266	0.852	0.563	2.42001e-59
Ifi206	3.4291e-79	0.652671	0.606	0.239	4.89264e-75
2021-03-05	2.62009e-57	0.65097	0.753	0.466	3.73834e-53
Rnf213	2.19082e-65	0.64563	0.934	0.699	3.12586e-61
Trim30a	8.71662e-68	0.642467	0.924	0.694	1.24369e-63
Trafd1	3.93611e-64	0.638565	0.808	0.49	5.61605e-60
Stat2	5.27193e-62	0.630786	0.767	0.441	7.522e-58
Zbp1	4.86141e-56	0.626102	0.88	0.586	6.93626e-52
Fcgr1	1.2843e-59	0.625981	0.971	0.808	1.83244e-55
Ddx60	1.17201e-70	0.618894	0.581	0.24	1.67223e-66
Ly6e	6.77307e-76	0.614452	1	0.953	9.66381e-72
Ifi44	4.14871e-46	0.613283	0.563	0.285	5.91937e-42
Samhd1	6.09621e-58	0.610871	0.967	0.804	8.69808e-54
Epsti1	7.45944e-55	0.60984	0.847	0.559	1.06431e-50
Ifit1bl1	1.30694e-51	0.606232	0.254	0.065	1.86475e-47
Iigp1	3.13095e-74	0.602647	0.355	0.09	4.46723e-70
Cdkn1a	1.44745e-39	0.601297	0.93	0.827	2.06521e-35
Fndc3a	3.27996e-57	0.600517	0.724	0.405	4.67985e-53

## Sheet: Cluster5
Column1	p_val	avg_log2FC	pct.1	pct.2	p_val_adj
Gm42418	1.50428e-131	1.82666	1	1	2.14631e-127
Apoe	8.68149e-91	1.77516	1	0.99	1.23867e-86
AY036118	5.65093e-104	1.23909	0.984	0.862	8.06275e-100
Lars2	5.38725e-64	0.847073	0.921	0.706	7.68652e-60
Folr2	2.24885e-25	0.745021	0.733	0.538	3.20866e-21
C1qa	1.12982e-27	0.724964	0.948	0.848	1.61203e-23
C1qc	6.69867e-44	0.650716	1	0.976	9.55766e-40
Aif1	9.56899e-27	0.611065	0.88	0.719	1.3653e-22
C1qb	1.3766e-37	0.609409	1	0.993	1.96413e-33
Ms4a7	2.12093e-35	0.592648	1	0.976	3.02614e-31
Itm2b	2.78897e-52	0.578917	1	0.995	3.9793e-48
Fcgr1	3.1707e-31	0.548347	0.954	0.814	4.52395e-27
C3ar1	4.80237e-40	0.547279	0.981	0.92	6.85202e-36
Bst2	6.63915e-38	0.521183	1	0.966	9.47274e-34
Lgals3bp	2.36337e-31	0.505419	0.975	0.887	3.37206e-27
Ms4a6b	5.18144e-20	0.489046	0.627	0.434	7.39288e-16
Cd72	3.46683e-25	0.485394	0.973	0.907	4.94648e-21
Malat1	5.52007e-19	0.483567	1	1	7.87604e-15
Pdlim5	1.3631e-16	0.465463	0.79	0.658	1.94487e-12
BC005537	1.7175e-29	0.456226	0.995	0.935	2.45053e-25
Ctss	2.74268e-36	0.45169	1	1	3.91326e-32
Ms4a4c	8.30058e-17	0.450515	0.624	0.445	1.18433e-12
Ifit2	9.18315e-22	0.450042	0.858	0.645	1.31025e-17
Hexb	2.76311e-18	0.442005	0.766	0.627	3.94241e-14
Grn	9.7212e-37	0.430152	1	0.991	1.38702e-32
Mpeg1	8.28492e-25	0.415877	0.997	0.967	1.18209e-20
Trem2	3.7519e-31	0.412988	1	0.984	5.35321e-27
Sdc3	8.55062e-23	0.412499	0.888	0.733	1.22e-18
Ctla2b	5.86691e-17	0.409539	0.834	0.691	8.3709e-13
Cst3	2.23129e-36	0.407649	1	1	3.18361e-32
Ifi204	8.76333e-20	0.407191	0.894	0.725	1.25035e-15
Selenop	5.51628e-14	0.401164	0.804	0.692	7.87063e-10
Ly86	9.48069e-13	0.400845	0.597	0.456	1.3527e-08
Ifitm3	5.58995e-26	0.399444	1	1	7.97574e-22
Pltp	1.95416e-08	0.396181	0.602	0.513	0.000278819
Isg15	5.28339e-19	0.392676	0.981	0.899	7.53834e-15
B2m	7.96155e-39	0.390272	1	1	1.13595e-34
Man2b1	2.51895e-14	0.38634	0.798	0.719	3.59404e-10
Sirpa	8.32729e-20	0.386129	0.984	0.921	1.18814e-15
Lgmn	3.4261e-16	0.383119	0.899	0.796	4.88836e-12
Nceh1	2.23642e-15	0.371502	0.809	0.65	3.19092e-11
mt-Co1	3.83604e-26	0.367964	1	1	5.47327e-22
H2-T23	9.86681e-14	0.364041	0.643	0.5	1.4078e-09
Npc2	1.02074e-26	0.360286	1	0.996	1.45639e-22
Rgs2	3.26295e-16	0.356366	0.845	0.654	4.65557e-12
mt-Nd4	3.14069e-19	0.353998	1	0.996	4.48114e-15
Stat1	5.17852e-17	0.350797	0.948	0.799	7.38871e-13
Slfn5	1.0524e-15	0.350084	0.894	0.715	1.50156e-11
Ly6e	3.19231e-19	0.347477	0.997	0.955	4.55479e-15
Lamp2	3.24982e-15	0.346224	0.905	0.794	4.63684e-11

## Sheet: Cluster7
Column1	p_val	avg_log2FC	pct.1	pct.2	p_val_adj
Fabp5	4.44287e-146	2.86936	0.996	0.794	6.33909e-142
Fabp4	7.68822e-206	2.17779	0.825	0.145	1.09695e-201
Gpnmb	2.4933e-112	1.72894	0.996	0.949	3.55744e-108
Lgals3	7.60491e-110	1.24662	1	1	1.08507e-105
Apoe	3.67709e-28	0.998547	0.996	0.99	5.24647e-24
Il7r	1.88609e-37	0.824699	0.794	0.473	2.69108e-33
Psap	1.17947e-69	0.812315	1	0.999	1.68287e-65
Syngr1	9.97352e-41	0.720303	0.956	0.828	1.42302e-36
Ctss	5.53868e-60	0.709356	1	1	7.90259e-56
Timp2	1.11518e-27	0.709269	0.778	0.502	1.59115e-23
Ctsd	1.74823e-66	0.682191	1	1	2.49438e-62
Mmp12	1.1442e-10	0.667028	0.472	0.319	1.63255e-06
Cd84	1.73544e-42	0.663506	0.837	0.481	2.47613e-38
Cd63	1.12872e-49	0.661889	1	0.996	1.61045e-45
Cd68	2.09349e-40	0.613436	0.992	0.975	2.987e-36
Ctsl	9.5454e-18	0.603052	1	0.989	1.36194e-13
Spp1	7.45954e-12	0.592261	1	0.999	1.06433e-07
Fam20c	7.14468e-25	0.577097	0.754	0.473	1.0194e-20
Ctsb	1.03031e-73	0.57307	1	1	1.47004e-69
Ftl1	4.89125e-61	0.569895	1	1	6.97883e-57
Tnfsf12	9.32054e-35	0.569	0.698	0.352	1.32985e-30
Igf1	1.34514e-26	0.54191	0.976	0.909	1.91925e-22
Atp6v0d2	1.35008e-58	0.54062	0.274	0.043	1.9263e-54
Rnh1	4.15968e-27	0.537675	0.96	0.896	5.93503e-23
Pld3	1.18735e-21	0.520958	0.794	0.559	1.69411e-17
Msrb1	5.17756e-20	0.504847	0.853	0.684	7.38734e-16
Lyz2	1.26417e-26	0.50342	1	1	1.80372e-22
Vat1	1.77417e-22	0.492461	0.746	0.478	2.53138e-18
Soat1	1.49186e-19	0.486187	0.829	0.658	2.12859e-15
Atp6v1c1	2.82032e-21	0.475658	0.837	0.577	4.02404e-17
Selenop	6.75478e-14	0.467577	0.841	0.693	9.63772e-10
Tnfsf13	1.847e-27	0.465356	0.456	0.187	2.6353e-23
Atf3	5.18804e-16	0.458937	0.718	0.49	7.4023e-12
Npy	1.00582e-11	0.454272	0.929	0.872	1.43511e-07
Lyst	3.19952e-32	0.442083	0.571	0.245	4.56508e-28
Lipa	3.74096e-23	0.440419	0.996	0.942	5.3376e-19
Gas6	1.11288e-21	0.438602	0.456	0.211	1.58785e-17
Slc6a8	1.11606e-23	0.437389	0.619	0.327	1.59239e-19
Rap2a	1.14189e-12	0.432906	0.766	0.588	1.62925e-08
Atp6v1g1	3.157e-25	0.429614	1	0.97	4.50441e-21
Plin2	6.61039e-17	0.427744	0.972	0.938	9.43171e-13
Ms4a7	1.80984e-19	0.42398	0.996	0.977	2.58228e-15
Creg1	1.47938e-22	0.422025	0.996	0.993	2.11078e-18
Atp6v0c	1.34801e-23	0.415392	1	0.997	1.92334e-19
Atp6v1a	3.44043e-17	0.410432	0.929	0.827	4.90881e-13
Ctsz	2.29721e-23	0.406527	1	0.997	3.27766e-19
Gpr137b	3.31307e-15	0.405268	0.778	0.583	4.72708e-11
Gla	2.44317e-22	0.405108	0.627	0.343	3.48591e-18
Ahnak2	3.59171e-17	0.391001	0.468	0.242	5.12465e-13
Plekho1	1.78944e-13	0.371705	0.774	0.578	2.55318e-09

## Sheet: Cluster8
Column1	p_val	avg_log2FC	pct.1	pct.2	p_val_adj
Cd74	8.79892e-100	3.42511	1	0.328	1.25543e-95
H2-Aa	1.77303e-196	2.60535	0.946	0.098	2.52976e-192
H2-Ab1	2.18538e-108	2.24013	0.946	0.194	3.11811e-104
H2-Eb1	1.73509e-201	2.06715	0.821	0.065	2.47563e-197
Ly6a	1.13152e-32	1.60786	0.714	0.297	1.61446e-28
Axl	9.2872e-48	0.878609	0.83	0.246	1.3251e-43
S100a11	8.36337e-19	0.817262	0.982	0.85	1.19329e-14
Ccr2	1.31691e-30	0.738771	0.455	0.111	1.87896e-26
Clec4b1	2.1766e-47	0.669395	0.42	0.066	3.10557e-43
Pltp	1.48173e-10	0.643018	0.759	0.514	2.11413e-06
Fxyd5	6.65686e-19	0.605992	1	0.997	9.49801e-15
Crip1	2.25973e-13	0.557812	1	0.992	3.22419e-09
Npy	9.37463e-07	0.551368	0.902	0.874	0.0133757
Ms4a4c	9.79895e-08	0.549838	0.661	0.453	0.00139811
Ly6e	8.62675e-12	0.524616	0.991	0.957	1.23086e-07
Cd9	9.91058e-08	0.514268	0.946	0.891	0.00141404
Mmp12	4.10714e-10	0.513637	0.589	0.32	5.86007e-06
Cd207	1.05622e-07	0.513492	0.268	0.113	0.00150701
S100a10	2.97415e-13	0.502243	1	0.972	4.24352e-09
Lsp1	1.03562e-08	0.495239	0.795	0.579	0.000147762
Lactb	3.30129e-14	0.493471	0.759	0.433	4.71029e-10
Anxa1	1.4089e-12	0.481558	1	0.977	2.01022e-08
Ass1	1.58664e-10	0.479335	0.527	0.275	2.26381e-06
Fos	1.19561e-07	0.468726	0.804	0.609	0.0017059
Pld4	4.06622e-10	0.461576	0.893	0.666	5.80168e-06
Avpi1	2.10211e-13	0.454508	0.509	0.23	2.99928e-09
Gpx1	2.10818e-12	0.45214	1	0.987	3.00796e-08
Ifitm3	2.07544e-11	0.446521	1	1	2.96124e-07
Cd52	2.10666e-14	0.439645	1	0.997	3.00578e-10
H2-DMa	2.28194e-19	0.437129	0.384	0.114	3.25588e-15
S100a6	1.58235e-13	0.434669	1	0.999	2.2577e-09
Tspo	7.19074e-14	0.434645	1	0.998	1.02598e-09
Gm2a	1.52767e-09	0.429811	0.67	0.43	2.17968e-05
Hsp90ab1	4.60416e-18	0.42806	1	1	6.56922e-14
Vim	1.41044e-09	0.422275	1	0.994	2.01241e-05
Ifi30	0.000953903	0.421171	0.545	0.426	1
Nme2	2.5315e-14	0.420834	0.991	0.999	3.61195e-10
Isg15	3.53938e-06	0.41443	0.92	0.904	0.0504999
Emp3	2.50289e-17	0.406482	1	1	3.57113e-13
Ccnd2	1.34255e-08	0.40212	0.625	0.365	0.000191555
Cd300a	7.00466e-09	0.401819	0.589	0.349	9.99425e-05
Lgals3	1.11164e-10	0.400299	1	1	1.58609e-06
H2-K1	5.95702e-10	0.399985	1	0.994	8.49947e-06
S100a4	7.2228e-16	0.396509	1	1	1.03055e-11
Ctsh	5.41206e-07	0.394555	0.741	0.563	0.00772192
Ptma	2.13451e-13	0.389046	1	0.997	3.04551e-09
Ywhah	4.82798e-07	0.38864	0.991	0.976	0.00688856
Afdn	1.11775e-08	0.380488	0.473	0.251	0.000159481
Psmb8	6.6737e-08	0.379213	0.955	0.935	0.000952203
Capg	1.47246e-10	0.378897	1	0.999	2.10091e-06
